# Supplementary material for: 4,4′-[(5-Carb­oxy-1,3-phenyl­ene)bis­(­oxy)]dibenzoic acid
Source: Acta Crystallogr Sect E Struct Rep Online. 2012 Mar 31;68(Pt 4):o1243. doi: 10.1107/S1600536812012275 (PMC3344173; doi:10.1107/S1600536812012275)
Supplement: Supplementary file 1 [file e-68-o1243-sup1.cif]

##############################################################################
#                                                                            #
# This CIF contains the data in a paper accepted for publication in          #
# Acta Crystallographica Section E. It conforms to the requirements of       #
# Notes for Authors for Acta Crystallographica Section E, and has been       #
# peer reviewed under the auspices of the IUCr Commission on Journals.       #
#                                                                            #
# Full details of the Crystallographic Information File format               #
# are given in the paper "The Crystallographic Information File (CIF):       #
# a New Standard Archive File for Crystallography" by S. R. Hall, F. H.      #
# Allen and I. D. Brown [Acta Cryst. (1991), A47, 655-685].                  #
#                                                                            #
# The current version of the core CIF dictionary is obtainable from          #
# ftp://ftp.iucr.org/pub/cif_core.dic.                                       #
#                                                                            #
# Software is freely available for graphical display of the structure(s)     #
# in this CIF. For information consult the CIF software page                 #
# http://www.iucr.org/resources/cif/software.                                #
#                                                                            #
# This file may be used for bona fide research purposes within the           #
# scientific community so long as proper attribution is given to the journal # 
# article from which it was obtained.                                        #
#                                                                            #
##############################################################################
data_global
_journal_date_recd_electronic     2012-03-02
_journal_date_accepted     2012-03-21
_journal_name_full     'Acta Crystallographica, Section E'
_journal_year     2012
_journal_volume     68
_journal_issue      4
_journal_page_first     o1243
_journal_page_last     o1243
_journal_paper_category     QO
_journal_paper_doi     10.1107/S1600536812012275
_journal_coeditor_code     BQ2343
_publ_contact_author_name     'Ge Tian'
_publ_contact_author_address
;
State Key Laboratory of Inorganic Synthesis and Preparative Chemistry
College of Chemistry
Jilin University
Changchun 130012
People's Republic of China
;
_publ_contact_author_email     'tiange@mail.jlu.edu.cn'
_publ_contact_author_fax     '82 431 85168624'
_publ_contact_author_phone     '86 431 85168604'
_publ_section_title
;
4,4'-[(5-Carboxy-1,3-phenylene)bis(oxy)]dibenzoic acid
;
loop_
    _publ_author_name
    _publ_author_footnote
    _publ_author_address
    'Du, Chao' .
;
Second Department of Neurosurgery
Bethune Third Hospital (China--Japan Union Hospital)
Jilin University
People's Republic of China
;
    'Wu, Wei' .
;
Radiological Department
Tumor Hospital of Jilin Province
People's Republic of China
;
    'Tian, Ge' .
;
State Key Laboratory of Inorganic Synthesis and Preparative Chemistry
College of Chemistry
Jilin University
Changchun 130012
People's Republic of China
;
data_I
_chemical_name_systematic
;
4,4'-[(5-Carboxy-1,3-phenylene)bis(oxy)]dibenzoic acid
;
_chemical_name_common     ?
_chemical_formula_moiety     'C21 H14 O8'
_chemical_formula_sum     'C21 H14 O8'
_chemical_formula_iupac     'C21 H14 O8'
_chemical_formula_weight     394.32
_chemical_melting_point     ?
_symmetry_cell_setting     monoclinic
_symmetry_space_group_name_H-M     'C 2/c'
_symmetry_space_group_name_Hall     '-C 2yc'
loop_
    _symmetry_equiv_pos_as_xyz
    'x, y, z'
    '-x, y, -z+1/2'
    'x+1/2, y+1/2, z'
    '-x+1/2, y+1/2, -z+1/2'
    '-x, -y, -z'
    'x, -y, z-1/2'
    '-x+1/2, -y+1/2, -z'
    'x+1/2, -y+1/2, z-1/2'
_cell_length_a     17.235(3)
_cell_length_b     13.419(3)
_cell_length_c     15.586(3)
_cell_angle_alpha     90.00
_cell_angle_beta     96.24(3)
_cell_angle_gamma     90.00
_cell_volume     3583.3(12)
_cell_formula_units_Z     8
_cell_measurement_reflns_used     4073
_cell_measurement_theta_min     3.04
_cell_measurement_theta_max     27.45
_cell_measurement_temperature     293(2)
_exptl_crystal_description     block
_exptl_crystal_colour     colourless
_exptl_crystal_size_max     0.33
_exptl_crystal_size_mid     0.29
_exptl_crystal_size_min     0.25
_exptl_crystal_density_diffrn     1.462
_exptl_crystal_density_meas     ?
_exptl_crystal_density_method     'not measured'
_exptl_crystal_F_000     1632
_exptl_absorpt_coefficient_mu     0.114
_exptl_absorpt_correction_type     multi-scan
_exptl_absorpt_process_details     '(SADABS; Bruker, 2003)'
_exptl_absorpt_correction_T_min     0.3157
_exptl_absorpt_correction_T_max     0.6218
_exptl_special_details     ?
_diffrn_ambient_temperature     293(2)
_diffrn_radiation_type     MoK\a
_diffrn_radiation_wavelength     0.71073
_diffrn_radiation_source     'fine-focus sealed tube'
_diffrn_radiation_monochromator     graphite
_diffrn_measurement_device_type     'Bruker SMART CCD area-detector'
_diffrn_measurement_method     'phi and omega scans'
_diffrn_detector_area_resol_mean     ?
_diffrn_reflns_number     16922
_diffrn_reflns_av_R_equivalents     0.0456
_diffrn_reflns_av_sigmaI/netI     0.0405
_diffrn_reflns_theta_min     3.04
_diffrn_reflns_theta_max     27.45
_diffrn_reflns_theta_full     27.45
_diffrn_measured_fraction_theta_max     0.994
_diffrn_measured_fraction_theta_full     0.994
_diffrn_reflns_limit_h_min     -22
_diffrn_reflns_limit_h_max     22
_diffrn_reflns_limit_k_min     -17
_diffrn_reflns_limit_k_max     17
_diffrn_reflns_limit_l_min     -19
_diffrn_reflns_limit_l_max     20
_refine_special_details
;
Refinement of <i>F</i>^2^ against ALL reflections. The weighted <i>R</i>-factor
<i>wR</i> and goodness of fit <i>S</i> are based on <i>F</i>^2^, conventional
<i>R</i>-factors <i>R</i> are based on <i>F</i>, with <i>F</i> set to zero for
negative <i>F</i>^2^. The threshold expression of <i>F</i>^2^ >
\s(<i>F</i>^2^) is used only for calculating <i>R</i>-factors(gt) <i>etc</i>.
and is not relevant to the choice of reflections for refinement.
<i>R</i>-factors based on <i>F</i>^2^ are statistically about twice as large
as those based on <i>F</i>, and <i>R</i>- factors based on ALL data will be
even larger.
;
_reflns_number_total     4073
_reflns_number_gt     2862
_reflns_threshold_expression     I>2sigma(I)
_refine_ls_structure_factor_coef     Fsqd
_refine_ls_matrix_type     full
_refine_ls_R_factor_all     0.0681
_refine_ls_R_factor_gt     0.0456
_refine_ls_wR_factor_gt     0.1136
_refine_ls_wR_factor_ref     0.1214
_refine_ls_goodness_of_fit_ref     1.091
_refine_ls_restrained_S_all     1.091
_refine_ls_number_reflns     4073
_refine_ls_number_parameters     262
_refine_ls_number_restraints     0
_refine_ls_hydrogen_treatment     constr
_refine_ls_weighting_scheme     calc
_refine_ls_weighting_details
         'calc w=1/[\s^2^(Fo^2^)+(0.0601P)^2^+0.3436P] where P=(Fo^2^+2Fc^2^)/3'
_atom_sites_solution_hydrogens     geom
_atom_sites_solution_primary     direct
_atom_sites_solution_secondary     difmap
_refine_ls_shift/su_max     0.000
_refine_ls_shift/su_mean     0.000
_refine_diff_density_max     0.279
_refine_diff_density_min     -0.215
_refine_ls_extinction_method     none
_refine_ls_extinction_coef     ?
loop_
    _atom_type_symbol
    _atom_type_description
    _atom_type_scat_dispersion_real
    _atom_type_scat_dispersion_imag
    _atom_type_scat_source
    'C' 'C' 0.0033 0.0016
                         'International Tables Vol C Tables 4.2.6.8 and 6.1.1.4'
    'H' 'H' 0.0000 0.0000
                         'International Tables Vol C Tables 4.2.6.8 and 6.1.1.4'
    'O' 'O' 0.0106 0.0060
                         'International Tables Vol C Tables 4.2.6.8 and 6.1.1.4'
_computing_data_collection     'SMART (Bruker, 2001)'
_computing_cell_refinement     'SAINT-Plus (Bruker, 2003)'
_computing_data_reduction     'SAINT-Plus (Bruker, 2003)'
_computing_structure_solution     'SHELXS97 (Sheldrick, 2008)'
_computing_structure_refinement     'SHELXL97 (Sheldrick, 2008)'
_computing_molecular_graphics     'SHELXP97 (Sheldrick, 2008)'
_computing_publication_material     'SHELXTL (Sheldrick, 2008)'
loop_
    _atom_site_type_symbol
    _atom_site_label
    _atom_site_fract_x
    _atom_site_fract_y
    _atom_site_fract_z
    _atom_site_U_iso_or_equiv
    _atom_site_adp_type
    _atom_site_calc_flag
    _atom_site_refinement_flags
    _atom_site_occupancy
    _atom_site_symmetry_multiplicity
    _atom_site_disorder_assembly
    _atom_site_disorder_group
    O O1 0.16748(7) 0.89288(12) -0.11510(7) 0.0630(4) Uani d . 1 1 . .
    O O2 -0.07879(6) 0.73896(9) -0.14922(7) 0.0404(3) Uani d . 1 1 . .
    O O3 -0.06065(6) 0.88133(11) 0.15033(7) 0.0503(4) Uani d . 1 1 . .
    H H6 -0.0624 0.8964 0.2011 0.080 Uiso calc . 1 1 . .
    O O4 0.06498(6) 0.92236(9) 0.18120(7) 0.0386(3) Uani d . 1 1 . .
    O O5 0.44526(7) 1.12170(10) 0.10342(8) 0.0533(3) Uani d . 1 1 . .
    O O6 0.48890(7) 0.96517(11) 0.10924(10) 0.0622(4) Uani d . 1 1 . .
    H H3 0.5260 0.9916 0.1379 0.080 Uiso calc . 1 1 . .
    O O7 -0.42509(6) 0.81151(10) -0.31119(8) 0.0517(3) Uani d . 1 1 . .
    H H8 -0.4653 0.8389 -0.3320 0.080 Uiso calc . 1 1 . .
    O O8 -0.38899(7) 0.96958(10) -0.28672(8) 0.0510(3) Uani d . 1 1 . .
    C C1 0.10101(8) 0.87058(14) -0.07678(10) 0.0383(4) Uani d . 1 1 . .
    C C2 0.04339(9) 0.82152(13) -0.12950(10) 0.0389(4) Uani d . 1 1 . .
    H H11A 0.0509 0.8057 -0.1861 0.080 Uiso calc R 1 1 . .
    C C3 -0.02518(8) 0.79647(12) -0.09712(10) 0.0335(4) Uani d . 1 1 . .
    C C4 -0.03815(8) 0.82052(12) -0.01343(10) 0.0338(4) Uani d . 1 1 . .
    H H9A -0.0852 0.8047 0.0074 0.080 Uiso calc R 1 1 . .
    C C5 0.02053(8) 0.86866(12) 0.03845(9) 0.0305(3) Uani d . 1 1 . .
    C C6 0.09117(8) 0.89385(12) 0.00791(9) 0.0340(4) Uani d . 1 1 . .
    H H13A 0.1305 0.9254 0.0435 0.080 Uiso calc R 1 1 . .
    C C7 0.01100(8) 0.89365(12) 0.13006(10) 0.0318(3) Uani d . 1 1 . .
    C C8 0.23310(9) 0.92824(16) -0.06384(10) 0.0457(5) Uani d . 1 1 . .
    C C9 0.24061(9) 1.02836(17) -0.04567(12) 0.0520(5) Uani d . 1 1 . .
    H H3A 0.2011 1.0727 -0.0652 0.080 Uiso calc R 1 1 . .
    C C10 0.30817(10) 1.06221(15) 0.00240(12) 0.0475(4) Uani d . 1 1 . .
    H H2A 0.3139 1.1296 0.0154 0.080 Uiso calc R 1 1 . .
    C C11 0.36696(8) 0.99590(14) 0.03100(10) 0.0379(4) Uani d . 1 1 . .
    C C12 0.35866(10) 0.89573(15) 0.01005(12) 0.0491(5) Uani d . 1 1 . .
    H H6A 0.3984 0.8512 0.0282 0.080 Uiso calc R 1 1 . .
    C C13 0.29151(10) 0.86173(16) -0.03783(11) 0.0510(5) Uani d . 1 1 . .
    H H5A 0.2860 0.7946 -0.0522 0.080 Uiso calc R 1 1 . .
    C C14 0.43795(9) 1.03153(14) 0.08419(11) 0.0393(4) Uani d . 1 1 . .
    C C15 -0.15218(8) 0.77687(12) -0.17470(9) 0.0310(3) Uani d . 1 1 . .
    C C16 -0.20659(9) 0.70800(13) -0.21092(11) 0.0396(4) Uani d . 1 1 . .
    H H17A -0.1938 0.6408 -0.2131 0.080 Uiso calc R 1 1 . .
    C C17 -0.27973(9) 0.74089(13) -0.24351(11) 0.0407(4) Uani d . 1 1 . .
    H H16A -0.3166 0.6952 -0.2673 0.080 Uiso calc R 1 1 . .
    C C18 -0.29914(8) 0.84138(13) -0.24126(10) 0.0340(4) Uani d . 1 1 . .
    C C19 -0.24389(9) 0.90878(13) -0.20428(10) 0.0380(4) Uani d . 1 1 . .
    H H20A -0.2565 0.9761 -0.2023 0.080 Uiso calc R 1 1 . .
    C C20 -0.17048(9) 0.87698(13) -0.17049(10) 0.0367(4) Uani d . 1 1 . .
    H H19A -0.1340 0.9223 -0.1453 0.080 Uiso calc R 1 1 . .
    C C21 -0.37538(9) 0.87785(13) -0.28147(10) 0.0376(4) Uani d . 1 1 . .
loop_
    _atom_site_aniso_label
    _atom_site_aniso_U_11
    _atom_site_aniso_U_22
    _atom_site_aniso_U_33
    _atom_site_aniso_U_12
    _atom_site_aniso_U_13
    _atom_site_aniso_U_23
    O1 0.0313(6) 0.1242(13) 0.0339(6) -0.0307(7) 0.0050(5) -0.0151(7)
    O2 0.0226(5) 0.0450(7) 0.0501(7) 0.0008(5) -0.0117(5) -0.0106(5)
    O3 0.0275(6) 0.0879(10) 0.0359(6) -0.0055(6) 0.0051(5) -0.0026(6)
    O4 0.0332(6) 0.0474(7) 0.0347(6) -0.0087(5) 0.0009(5) -0.0024(5)
    O5 0.0394(7) 0.0487(9) 0.0676(9) -0.0075(6) -0.0131(6) -0.0023(6)
    O6 0.0382(7) 0.0610(10) 0.0805(9) 0.0024(7) -0.0247(6) -0.0065(7)
    O7 0.0291(6) 0.0479(8) 0.0730(9) 0.0008(5) -0.0179(6) -0.0011(6)
    O8 0.0401(7) 0.0423(8) 0.0657(8) 0.0062(6) -0.0167(6) -0.0016(6)
    C1 0.0226(7) 0.0587(12) 0.0329(8) -0.0054(7) 0.0002(6) 0.0002(8)
    C2 0.0266(8) 0.0567(12) 0.0317(8) -0.0007(7) -0.0045(6) -0.0038(7)
    C3 0.0207(7) 0.0385(9) 0.0386(8) 0.0009(6) -0.0088(6) -0.0009(7)
    C4 0.0215(7) 0.0412(10) 0.0378(8) -0.0012(6) -0.0016(6) 0.0027(7)
    C5 0.0242(7) 0.0348(9) 0.0316(7) 0.0010(6) -0.0014(6) 0.0048(6)
    C6 0.0242(7) 0.0442(10) 0.0320(8) -0.0050(7) -0.0036(6) 0.0010(7)
    C7 0.0254(7) 0.0353(9) 0.0340(8) 0.0012(6) 0.0000(6) 0.0043(6)
    C8 0.0257(8) 0.0812(15) 0.0303(8) -0.0177(9) 0.0038(7) -0.0046(9)
    C9 0.0272(8) 0.0777(15) 0.0488(10) 0.0032(9) -0.0062(7) 0.0007(10)
    C10 0.0311(9) 0.0559(12) 0.0537(11) -0.0020(8) -0.0039(8) -0.0007(9)
    C11 0.0259(8) 0.0483(11) 0.0383(8) -0.0064(7) -0.0018(6) 0.0044(8)
    C12 0.0402(9) 0.0508(12) 0.0537(11) -0.0071(8) -0.0072(8) 0.0019(9)
    C13 0.0452(10) 0.0584(13) 0.0481(10) -0.0179(9) -0.0011(9) -0.0028(9)
    C14 0.0264(8) 0.0454(11) 0.0444(9) -0.0010(7) -0.0031(7) 0.0028(8)
    C15 0.0211(7) 0.0401(9) 0.0307(7) -0.0023(6) -0.0026(6) 0.0010(7)
    C16 0.0287(8) 0.0352(10) 0.0518(10) -0.0024(7) -0.0098(7) -0.0023(7)
    C17 0.0260(8) 0.0401(10) 0.0526(10) -0.0063(7) -0.0106(7) -0.0001(8)
    C18 0.0246(7) 0.0408(10) 0.0353(8) -0.0009(7) -0.0033(6) 0.0021(7)
    C19 0.0325(8) 0.0379(10) 0.0412(9) 0.0015(7) -0.0065(7) 0.0004(7)
    C20 0.0289(8) 0.0396(10) 0.0394(8) -0.0070(7) -0.0065(7) -0.0021(7)
    C21 0.0265(8) 0.0438(11) 0.0406(9) -0.0007(7) -0.0043(7) -0.0004(7)
_geom_special_details
;
All e.s.d.'s (except the e.s.d. in the dihedral angle between two l.s. planes)
are estimated using the full covariance matrix. The cell e.s.d.'s are taken
into account individually in the estimation of e.s.d.'s in distances, angles
and torsion angles; correlations between e.s.d.'s in cell parameters are only
used when they are defined by crystal symmetry. An approximate (isotropic)
treatment of cell e.s.d.'s is used for estimating e.s.d.'s involving l.s.
planes.
;
loop_
    _geom_bond_atom_site_label_1
    _geom_bond_atom_site_label_2
    _geom_bond_site_symmetry_2
    _geom_bond_distance
    _geom_bond_publ_flag
    O1 C1 . 1.3811(18) ?
    O1 C8 . 1.395(2) ?
    O2 C15 . 1.3810(17) ?
    O2 C3 . 1.3949(18) ?
    O3 C7 . 1.3179(17) ?
    O3 H6 . 0.8200 ?
    O4 C7 . 1.2199(19) ?
    O5 C14 . 1.250(2) ?
    O6 C14 . 1.281(2) ?
    O6 H3 . 0.8200 ?
    O7 C21 . 1.286(2) ?
    O7 H8 . 0.8200 ?
    O8 C21 . 1.254(2) ?
    C1 C6 . 1.385(2) ?
    C1 C2 . 1.385(2) ?
    C2 C3 . 1.376(2) ?
    C2 H11A . 0.9300 ?
    C3 C4 . 1.385(2) ?
    C4 C5 . 1.384(2) ?
    C4 H9A . 0.9300 ?
    C5 C6 . 1.396(2) ?
    C5 C7 . 1.493(2) ?
    C6 H13A . 0.9300 ?
    C8 C13 . 1.373(3) ?
    C8 C9 . 1.376(3) ?
    C9 C10 . 1.391(2) ?
    C9 H3A . 0.9300 ?
    C10 C11 . 1.385(2) ?
    C10 H2A . 0.9300 ?
    C11 C12 . 1.387(3) ?
    C11 C14 . 1.481(2) ?
    C12 C13 . 1.384(2) ?
    C12 H6A . 0.9300 ?
    C13 H5A . 0.9300 ?
    C15 C20 . 1.383(2) ?
    C15 C16 . 1.392(2) ?
    C16 C17 . 1.379(2) ?
    C16 H17A . 0.9300 ?
    C17 C18 . 1.391(2) ?
    C17 H16A . 0.9300 ?
    C18 C19 . 1.392(2) ?
    C18 C21 . 1.476(2) ?
    C19 C20 . 1.384(2) ?
    C19 H20A . 0.9300 ?
    C20 H19A . 0.9300 ?
loop_
    _geom_angle_atom_site_label_1
    _geom_angle_atom_site_label_2
    _geom_angle_atom_site_label_3
    _geom_angle_site_symmetry_1
    _geom_angle_site_symmetry_3
    _geom_angle
    _geom_angle_publ_flag
    C1 O1 C8 . . 119.01(12) ?
    C15 O2 C3 . . 119.45(12) ?
    C7 O3 H6 . . 109.5 ?
    C14 O6 H3 . . 109.5 ?
    C21 O7 H8 . . 109.5 ?
    O1 C1 C6 . . 123.82(14) ?
    O1 C1 C2 . . 114.92(13) ?
    C6 C1 C2 . . 121.25(14) ?
    C3 C2 C1 . . 119.18(14) ?
    C3 C2 H11A . . 120.4 ?
    C1 C2 H11A . . 120.4 ?
    C2 C3 C4 . . 121.42(14) ?
    C2 C3 O2 . . 117.55(13) ?
    C4 C3 O2 . . 120.84(13) ?
    C5 C4 C3 . . 118.45(13) ?
    C5 C4 H9A . . 120.8 ?
    C3 C4 H9A . . 120.8 ?
    C4 C5 C6 . . 121.50(14) ?
    C4 C5 C7 . . 120.94(13) ?
    C6 C5 C7 . . 117.54(14) ?
    C1 C6 C5 . . 118.17(14) ?
    C1 C6 H13A . . 120.9 ?
    C5 C6 H13A . . 120.9 ?
    O4 C7 O3 . . 123.42(14) ?
    O4 C7 C5 . . 122.71(13) ?
    O3 C7 C5 . . 113.86(13) ?
    C13 C8 C9 . . 121.61(16) ?
    C13 C8 O1 . . 118.08(19) ?
    C9 C8 O1 . . 120.15(18) ?
    C8 C9 C10 . . 118.97(17) ?
    C8 C9 H3A . . 120.5 ?
    C10 C9 H3A . . 120.5 ?
    C11 C10 C9 . . 120.25(19) ?
    C11 C10 H2A . . 119.9 ?
    C9 C10 H2A . . 119.9 ?
    C10 C11 C12 . . 119.59(16) ?
    C10 C11 C14 . . 120.24(17) ?
    C12 C11 C14 . . 120.17(15) ?
    C13 C12 C11 . . 120.33(18) ?
    C13 C12 H6A . . 119.8 ?
    C11 C12 H6A . . 119.8 ?
    C8 C13 C12 . . 119.21(19) ?
    C8 C13 H5A . . 120.4 ?
    C12 C13 H5A . . 120.4 ?
    O5 C14 O6 . . 123.49(16) ?
    O5 C14 C11 . . 120.18(15) ?
    O6 C14 C11 . . 116.32(16) ?
    O2 C15 C20 . . 123.41(14) ?
    O2 C15 C16 . . 115.32(14) ?
    C20 C15 C16 . . 121.14(14) ?
    C17 C16 C15 . . 119.03(16) ?
    C17 C16 H17A . . 120.5 ?
    C15 C16 H17A . . 120.5 ?
    C16 C17 C18 . . 120.92(15) ?
    C16 C17 H16A . . 119.5 ?
    C18 C17 H16A . . 119.5 ?
    C17 C18 C19 . . 119.00(14) ?
    C17 C18 C21 . . 121.08(14) ?
    C19 C18 C21 . . 119.84(15) ?
    C20 C19 C18 . . 120.88(16) ?
    C20 C19 H20A . . 119.6 ?
    C18 C19 H20A . . 119.6 ?
    C15 C20 C19 . . 119.02(15) ?
    C15 C20 H19A . . 120.5 ?
    C19 C20 H19A . . 120.5 ?
    O8 C21 O7 . . 122.91(15) ?
    O8 C21 C18 . . 120.30(14) ?
    O7 C21 C18 . . 116.78(15) ?
loop_
    _geom_hbond_atom_site_label_D
    _geom_hbond_atom_site_label_H
    _geom_hbond_atom_site_label_A
    _geom_hbond_site_symmetry_A
    _geom_hbond_distance_DH
    _geom_hbond_distance_HA
    _geom_hbond_distance_DA
    _geom_hbond_angle_DHA
    O3 H6 O4 2 0.82 1.87 2.6919(16) 176.4
    O6 H3 O8 6_676 0.82 1.85 2.6615(18) 169.9
    O7 H8 O5 6_475 0.82 1.82 2.6307(18) 167.2
