# Supplementary material for: 4,4′-[(5-Carb­oxy-1,3-phenyl­ene)bis­(­oxy)]dibenzoic acid
Source: Acta Crystallogr Sect E Struct Rep Online. 2012 Mar 31;68(Pt 4):o1243. doi: 10.1107/S1600536812012275 (PMC3344173; doi:10.1107/S1600536812012275)
Supplement: Supplementary file 2 [file e-68-o1243-Isup2.hkl]

# 
# h,k,l, Fc-squared, Fo-squared, sigma(Fo-squared) and status flag 
# 
data_I
_shelx_title ' sad in C2/c' 
_shelx_refln_list_code          4 
_shelx_F_calc_maximum      591.05 
_exptl_crystal_F_000      1632.00 
_reflns_d_resolution_high  0.7710 
 
loop_ 
 _symmetry_equiv_pos_as_xyz 
 'x, y, z' 
 '-x, y, -z+1/2' 
 'x+1/2, y+1/2, z' 
 '-x+1/2, y+1/2, -z+1/2' 
 '-x, -y, -z' 
 'x, -y, z-1/2' 
 '-x+1/2, -y+1/2, -z' 
 'x+1/2, -y+1/2, z-1/2' 
 
_cell_length_a    17.2345 
_cell_length_b    13.4189 
_cell_length_c    15.5864 
_cell_angle_alpha  90.000 
_cell_angle_beta   96.239 
_cell_angle_gamma  90.000 
 
_shelx_F_squared_multiplier     1.000 
 
loop_ 
 _refln_index_h 
 _refln_index_k 
 _refln_index_l 
 _refln_F_squared_calc 
 _refln_F_squared_meas 
 _refln_F_squared_sigma 
 _refln_observed_status 
   4   0   0     4364.11     3797.06    151.24 o 
   6   0   0    10392.08    10461.39    150.94 o 
   8   0   0     7372.41     7754.68    118.05 o 
  10   0   0     1131.12     1134.41     27.42 o 
  12   0   0       89.10      158.85     21.92 o 
  14   0   0     1225.99     1209.65     35.40 o 
  16   0   0      361.37      530.83     24.03 o 
  18   0   0        8.10        7.75     15.88 o 
  20   0   0        6.27        6.05     16.40 o 
  22   0   0      431.23      523.76     84.46 o 
   3   1   0     8265.79     7646.64    133.22 o 
   5   1   0      854.13      787.79      8.93 o 
   7   1   0     2001.00     1804.39     23.04 o 
   9   1   0     4287.99     4342.99     49.07 o 
  11   1   0       52.33       43.15      7.63 o 
  13   1   0     3354.17     3091.05     42.15 o 
  15   1   0     7642.56     7439.08    126.97 o 
  17   1   0      221.29      176.93     14.78 o 
  19   1   0       52.27       67.39     15.76 o 
  21   1   0       21.47       36.38     19.83 o 
   0   2   0     2357.35     2293.75     33.65 o 
   2   2   0      526.98      510.77      9.54 o 
   4   2   0      205.40      265.47      8.34 o 
   6   2   0       15.68       10.53      3.12 o 
   8   2   0    14514.17    15652.88    183.14 o 
  10   2   0      219.39      343.80     12.10 o 
  12   2   0      424.28      376.65     12.46 o 
  14   2   0      612.84      587.41     18.05 o 
  16   2   0     4211.15     4282.94     63.95 o 
  18   2   0      468.16      440.87     19.66 o 
  20   2   0      102.63       83.48     25.26 o 
  22   2   0       51.52       77.33     32.33 o 
   1   3   0    53645.55    49724.21    936.61 o 
   3   3   0    15037.25    12373.74    635.96 o 
   5   3   0       27.62       11.88      3.54 o 
   7   3   0    18235.00    18829.95    283.58 o 
   9   3   0      275.47      345.48      9.39 o 
  11   3   0      176.30      172.81     13.58 o 
  13   3   0      707.09      675.66     18.67 o 
  15   3   0     2607.04     2634.19     54.29 o 
  17   3   0      126.80      130.85     21.33 o 
  19   3   0       34.39       49.98     25.55 o 
  21   3   0        4.85       54.48     37.26 o 
   0   4   0    35822.23    34736.78    845.18 o 
   2   4   0     1964.20     1875.77     24.82 o 
   4   4   0       76.87       37.57      7.35 o 
   6   4   0      990.73     1255.85     20.27 o 
   8   4   0     4703.58     4942.67     64.69 o 
  10   4   0      376.95      292.07     18.44 o 
  12   4   0        9.14        7.35      6.48 o 
  14   4   0     1113.95     1129.53     32.31 o 
  16   4   0      154.11      179.21     19.55 o 
  18   4   0      221.75      249.39     24.25 o 
  20   4   0      169.79      164.99     24.02 o 
   1   5   0    19941.66    19742.04    479.20 o 
   3   5   0      539.85      601.46     16.26 o 
   5   5   0     1732.16     1796.06     33.71 o 
   7   5   0     4343.93     4208.10     76.67 o 
   9   5   0      296.78      410.92     19.85 o 
  11   5   0     6386.91     6020.09    128.17 o 
  13   5   0     3207.25     3164.19     89.84 o 
  15   5   0      535.91      624.30     61.87 o 
  17   5   0      611.16      554.58     28.33 o 
  19   5   0        0.06        7.46     17.29 o 
  21   5   0      194.90      211.52     29.94 o 
   0   6   0     2852.41     2669.77    124.34 o 
   2   6   0     2781.91     2652.21     40.30 o 
   4   6   0       58.08       55.73      8.95 o 
   6   6   0     1316.94     1257.23     27.86 o 
   8   6   0       47.78       44.26      7.06 o 
  10   6   0      439.39      493.02     24.29 o 
  12   6   0     3958.72     3530.23     63.71 o 
  14   6   0      771.96      641.99     67.31 o 
  16   6   0        7.25        8.39     16.68 o 
  18   6   0       67.87       38.64     18.67 o 
  20   6   0       38.58       43.78     21.82 o 
   1   7   0     1993.35     2329.62     37.48 o 
   3   7   0      370.11      409.91     17.11 o 
   5   7   0        0.20        6.58     12.16 o 
   7   7   0       96.15      133.06     15.70 o 
   9   7   0       30.75       26.23      9.15 o 
  11   7   0     3886.23     3629.07     60.73 o 
  13   7   0       86.01       67.72     13.07 o 
  15   7   0      134.37       76.01     30.30 o 
  17   7   0       38.07       38.80     16.71 o 
  19   7   0        3.43       23.36     18.06 o 
   0   8   0     5704.62     6163.71    147.02 o 
   2   8   0        0.05        3.73     10.95 o 
   4   8   0     3028.41     2707.72     54.38 o 
   6   8   0       70.07       65.01     15.27 o 
   8   8   0      774.82      781.55     36.56 o 
  10   8   0       54.56       97.04     20.56 o 
  12   8   0      108.76      181.39     27.65 o 
  14   8   0      187.74      182.06     21.95 o 
  16   8   0        2.30       -1.10     19.34 o 
  18   8   0      300.38      362.36     29.97 o 
   1   9   0      391.11      454.02     23.80 o 
   3   9   0       98.34       73.28     14.38 o 
   5   9   0     1612.51     1519.10     48.56 o 
   7   9   0       20.28       12.98     14.20 o 
   9   9   0       26.24       40.86     13.44 o 
  11   9   0     3941.65     3734.20    129.29 o 
  13   9   0      335.19      340.38     20.91 o 
  15   9   0      228.85      189.55     19.59 o 
  17   9   0       12.51       21.91     20.34 o 
   0  10   0     1326.38     1280.26     52.59 o 
   2  10   0      527.17      598.90     26.69 o 
   4  10   0      126.88       61.89     14.71 o 
   6  10   0       28.52        9.10     16.84 o 
   8  10   0      300.02      281.87     31.27 o 
  10  10   0     1032.53     1006.36     32.00 o 
  12  10   0      130.07      124.09     17.01 o 
  14  10   0        4.54        3.76     13.70 o 
  16  10   0        0.01      -18.60     23.56 o 
  18  10   0      135.24      153.34     33.71 o 
   1  11   0      844.86      934.49     44.34 o 
   3  11   0      779.67      677.45     31.40 o 
   5  11   0       28.13       41.94     16.01 o 
   7  11   0      990.36      878.79     66.81 o 
   9  11   0        0.37      -20.60     20.60 o 
  11  11   0        0.63        8.18     10.96 o 
  13  11   0      163.93      132.66     15.50 o 
  15  11   0       24.81       22.89     27.19 o 
  17  11   0       54.29       58.78     46.29 o 
   0  12   0     1408.82     1407.17     65.85 o 
   2  12   0      620.02      658.53     42.93 o 
   4  12   0       11.51        3.57     15.09 o 
   6  12   0      501.22      534.64     37.51 o 
   8  12   0       25.63        5.48     19.87 o 
  10  12   0      242.81      266.51     24.97 o 
  12  12   0        1.11        8.53     13.96 o 
  14  12   0       88.72      113.86     32.64 o 
  16  12   0        8.35       11.95     40.41 o 
   1  13   0       36.12       49.72     20.81 o 
   3  13   0        1.11       -9.86     19.18 o 
   5  13   0      345.97      371.04     44.97 o 
   7  13   0       41.52       28.87     27.91 o 
   9  13   0        0.12        4.04     24.55 o 
  11  13   0      457.81      525.28     53.84 o 
  13  13   0      189.58      246.91     33.72 o 
   0  14   0      626.48      627.36     89.60 o 
   2  14   0      773.05      673.23     40.86 o 
   4  14   0        0.08       29.11     25.54 o 
   6  14   0      189.57      121.52     31.08 o 
   8  14   0       11.88       22.67     32.09 o 
  10  14   0        4.71       28.73     19.57 o 
  12  14   0      118.08      152.68     31.97 o 
   1  15   0      136.10      108.46     28.58 o 
   3  15   0      168.22      154.26     27.87 o 
   5  15   0       48.92       51.28     27.04 o 
   7  15   0       36.28       19.40     40.39 o 
   9  15   0       14.22       29.55     36.50 o 
  11  15   0       65.15       73.55     35.80 o 
   0  16   0       60.95       59.36     41.42 o 
   2  16   0      131.33       95.28     31.66 o 
   4  16   0       17.84       34.79     25.63 o 
   6  16   0        0.01       17.06     35.34 o 
   8  16   0      107.94       78.49     38.01 o 
   1  17   0       21.76       20.47     23.67 o 
   3  17   0        7.27       -1.84     22.92 o 
 -21   1   1      106.45      157.49     31.22 o 
 -19   1   1       22.00       37.00     14.83 o 
 -17   1   1      761.39      768.85     24.22 o 
 -15   1   1     1044.93     1081.02     25.72 o 
 -13   1   1      678.71      634.04     15.26 o 
 -11   1   1     2758.36     2675.47     33.14 o 
  -9   1   1      434.62      521.53     13.68 o 
  -7   1   1      757.53      721.90      9.55 o 
  -5   1   1      346.69      346.60      9.01 o 
  -3   1   1     3689.48     3569.41     28.45 o 
   3   1   1     2450.96     2104.39     25.17 o 
   5   1   1     8193.75     7821.01     82.79 o 
   7   1   1    19190.19    19471.59    259.51 o 
   9   1   1      525.04      727.48     13.04 o 
  11   1   1       33.74       38.50      7.99 o 
  13   1   1      294.75      324.82     33.03 o 
  15   1   1     4382.52     4310.01     57.71 o 
  17   1   1      503.22      525.88     29.99 o 
  19   1   1       64.16       74.79     15.96 o 
  21   1   1       18.23       43.21     17.34 o 
 -22   2   1      229.99      243.61     41.62 o 
 -20   2   1       10.39       17.28     16.04 o 
 -18   2   1        3.01       20.61     11.22 o 
 -16   2   1      589.16      612.50     34.56 o 
 -14   2   1      608.22      612.66     18.75 o 
 -12   2   1      711.59      778.96     17.91 o 
 -10   2   1     3105.33     3222.74     34.68 o 
  -8   2   1       63.78       56.09      4.81 o 
  -6   2   1     1365.46     1330.70     16.57 o 
  -4   2   1      446.87      314.05     17.28 o 
  -2   2   1     3712.62     3189.15     34.19 o 
   0   2   1    38039.76    34767.84    556.33 o 
   2   2   1    27216.30    27540.37   1147.44 o 
   4   2   1    18121.27    17172.07    255.49 o 
   6   2   1     1414.89     1445.93     16.12 o 
   8   2   1      730.65      803.00     20.89 o 
  10   2   1      158.09      196.37     10.83 o 
  12   2   1     1078.55     1081.45     32.43 o 
  14   2   1     4283.22     3978.19     56.78 o 
  16   2   1       38.42       32.34     12.78 o 
  18   2   1       21.40       16.60     11.93 o 
  20   2   1       21.37       34.38     14.59 o 
 -21   3   1        0.05       43.36     29.92 o 
 -19   3   1       10.43       26.64     13.11 o 
 -17   3   1        8.94       24.92     13.53 o 
 -15   3   1      127.28      131.74     14.27 o 
 -13   3   1     2988.17     2959.51     56.45 o 
 -11   3   1     2292.28     2362.86     44.31 o 
  -9   3   1     5038.08     5317.61     62.66 o 
  -7   3   1      522.09      494.11     12.70 o 
  -5   3   1     3304.77     3189.36     44.02 o 
  -3   3   1      218.61      212.75     12.78 o 
  -1   3   1     9036.93     8720.57    216.45 o 
   1   3   1    70435.11    65946.53   1376.64 o 
   3   3   1    25779.98    24862.10    446.50 o 
   5   3   1    14660.27    14187.88    203.99 o 
   7   3   1     6529.93     6911.68     89.34 o 
   9   3   1        5.51        0.24      8.42 o 
  11   3   1      165.25      154.08     18.69 o 
  13   3   1      877.65      952.45     30.98 o 
  15   3   1    13116.58    12665.98    191.49 o 
  17   3   1       59.76       24.07     14.40 o 
  19   3   1       99.43       77.15     20.80 o 
  21   3   1      139.12      151.00     25.75 o 
 -20   4   1        7.61       -1.45     20.33 o 
 -18   4   1      132.05      111.13     24.18 o 
 -16   4   1       13.13       12.39     16.49 o 
 -14   4   1      442.42      433.78     21.25 o 
 -12   4   1      107.05      107.51      8.68 o 
 -10   4   1       41.62       28.68      9.15 o 
  -8   4   1     3048.18     3000.56     58.07 o 
  -6   4   1     2259.58     2111.22     33.45 o 
  -4   4   1       64.56       64.41      8.57 o 
  -2   4   1     5850.32     5619.77     67.01 o 
   0   4   1     5869.96     5648.15     68.13 o 
   2   4   1    48579.58    46424.14    885.28 o 
   4   4   1     2739.02     2655.30     38.92 o 
   6   4   1     6826.88     6904.34    111.38 o 
   8   4   1     2698.27     2868.04     46.95 o 
  10   4   1     1325.92     1356.81     40.01 o 
  12   4   1       24.79       11.72     14.98 o 
  14   4   1      964.11     1082.84     64.21 o 
  16   4   1       50.29       58.68     19.86 o 
  18   4   1      150.13      130.75     27.19 o 
  20   4   1       25.05        8.85     18.72 o 
 -21   5   1       16.58       23.29     23.71 o 
 -19   5   1        0.23       16.52     19.76 o 
 -17   5   1     1218.86     1229.82     46.60 o 
 -15   5   1      512.25      537.90     37.14 o 
 -13   5   1       24.48       37.95     10.69 o 
 -11   5   1       26.86       27.16     10.72 o 
  -9   5   1      965.99     1077.22     20.42 o 
  -7   5   1      185.43      229.47     20.42 o 
  -5   5   1      631.48      681.34     18.19 o 
  -3   5   1      822.87      790.58     19.21 o 
  -1   5   1      588.15      617.65     22.80 o 
   1   5   1    13171.81    12536.94    173.71 o 
   3   5   1      648.98      566.28     18.79 o 
   5   5   1      656.15      689.00     22.60 o 
   7   5   1      106.62      141.31      8.28 o 
   9   5   1     1291.33     1302.18     21.94 o 
  11   5   1      361.63      370.08     13.78 o 
  13   5   1     1278.86     1395.21     54.61 o 
  15   5   1     2019.70     1890.36     70.42 o 
  17   5   1       28.69       14.24     19.42 o 
  19   5   1      593.99      609.96     38.45 o 
  21   5   1       48.53       55.88     29.93 o 
 -20   6   1        4.43       21.35     24.97 o 
 -18   6   1       31.42       28.46     22.29 o 
 -16   6   1       17.47       -2.01     19.40 o 
 -14   6   1     1866.22     1713.44     34.76 o 
 -12   6   1     2016.15     2088.98     37.65 o 
 -10   6   1     2441.16     2450.95     56.33 o 
  -8   6   1      730.77      780.56     25.44 o 
  -6   6   1      885.01      850.91     27.47 o 
  -4   6   1     6569.53     7003.89     98.99 o 
  -2   6   1     3078.57     3317.15     59.44 o 
   0   6   1      393.97      514.57     13.25 o 
   2   6   1    11101.61    11143.55    162.09 o 
   4   6   1     1917.41     1933.04     73.99 o 
   6   6   1      673.11      711.71     34.65 o 
   8   6   1     1433.26     1461.29     30.93 o 
  10   6   1      176.59      174.86     19.01 o 
  12   6   1     2824.34     2693.48     69.25 o 
  14   6   1     3000.92     3014.56    100.95 o 
  16   6   1       43.66       12.48     16.31 o 
  18   6   1        6.70        1.70     18.68 o 
  20   6   1        4.07      -12.69     23.01 o 
 -19   7   1      366.23      440.23     33.75 o 
 -17   7   1        8.40        2.78     15.85 o 
 -15   7   1       20.54       34.25     13.99 o 
 -13   7   1     1315.01     1291.51     41.71 o 
 -11   7   1     2716.15     2570.38     51.31 o 
  -9   7   1       12.23       20.48      8.17 o 
  -7   7   1      568.55      617.90     28.41 o 
  -5   7   1     5074.14     4696.36     82.75 o 
  -3   7   1     9481.03     9839.62    147.80 o 
  -1   7   1      588.09      732.02     18.64 o 
   1   7   1     1773.95     1853.17     40.22 o 
   3   7   1     4887.53     5046.36     74.04 o 
   5   7   1     1895.55     1831.00     62.81 o 
   7   7   1      250.98      327.85     20.32 o 
   9   7   1     1380.05     1403.45     29.02 o 
  11   7   1      570.33      593.45     14.78 o 
  13   7   1       97.14      143.92     12.48 o 
  15   7   1      508.95      590.94     53.00 o 
  17   7   1        9.47       -3.35     17.28 o 
  19   7   1        8.96        7.15     20.59 o 
 -18   8   1       20.96       13.83     18.66 o 
 -16   8   1       77.41      117.46     21.77 o 
 -14   8   1       23.59       18.82     10.84 o 
 -12   8   1     1855.99     1728.22     37.84 o 
 -10   8   1     1521.41     1492.88     32.47 o 
  -8   8   1      241.93      239.27     19.04 o 
  -6   8   1     2544.40     2362.09     58.48 o 
  -4   8   1      523.80      578.11     19.57 o 
  -2   8   1        9.62       17.09      9.85 o 
   0   8   1     2182.41     2220.12     39.10 o 
   2   8   1      790.16      656.56     29.67 o 
   4   8   1      258.18      240.11     28.19 o 
   6   8   1      922.97     1001.74     33.75 o 
   8   8   1     4617.91     4433.84    148.98 o 
  10   8   1     1781.65     1602.61     56.47 o 
  12   8   1      297.84      229.86     21.45 o 
  14   8   1     1140.42     1003.39     29.39 o 
  16   8   1       36.00       40.72     23.42 o 
  18   8   1      136.37      154.67     26.74 o 
 -19   9   1      182.49      208.37     29.16 o 
 -17   9   1        6.46        4.05     17.25 o 
 -15   9   1      307.80      297.78     26.53 o 
 -13   9   1     2381.96     2173.23     62.74 o 
 -11   9   1    11480.64    11362.90    320.36 o 
  -9   9   1      224.77      251.30     25.76 o 
  -7   9   1      172.47      167.12     24.70 o 
  -5   9   1     2011.45     1866.71     88.34 o 
  -3   9   1       88.29      119.85     15.83 o 
  -1   9   1       59.81       83.56     16.56 o 
   1   9   1      173.32      184.96     17.10 o 
   3   9   1     1967.54     1673.56     64.18 o 
   5   9   1       15.44       11.93     14.35 o 
   7   9   1      129.35      126.73     18.64 o 
   9   9   1     2609.85     2417.93    111.80 o 
  11   9   1      746.82      626.23     23.32 o 
  13   9   1       87.51       86.00     10.06 o 
  15   9   1        7.66       38.20     23.55 o 
  17   9   1        0.00        2.75     24.43 o 
 -18  10   1       80.20       96.78     24.23 o 
 -16  10   1       73.01       39.38     19.69 o 
 -14  10   1       62.58       71.48     21.41 o 
 -12  10   1       93.01       72.05     16.52 o 
 -10  10   1      533.86      482.56     21.84 o 
  -8  10   1        6.38        9.60     16.92 o 
  -6  10   1      395.62      427.81     29.23 o 
  -4  10   1      198.52      202.16     20.82 o 
  -2  10   1       21.44       24.13     13.62 o 
   0  10   1       52.69       46.60     15.15 o 
   2  10   1        1.27       -3.17     12.01 o 
   4  10   1    10329.22     9902.72    178.25 o 
   6  10   1        5.31       -7.84     18.51 o 
   8  10   1        0.15        5.16     20.51 o 
  10  10   1        1.60       -5.41     11.68 o 
  12  10   1      364.04      341.52     27.57 o 
  14  10   1      277.35      380.97     63.93 o 
  16  10   1        3.20      -40.96     49.01 o 
 -17  11   1       79.86       89.21     24.18 o 
 -15  11   1       99.98       88.06     26.38 o 
 -13  11   1       93.13      104.10     21.24 o 
 -11  11   1      500.07      489.47     26.00 o 
  -9  11   1       99.14       48.01     22.27 o 
  -7  11   1      355.28      393.52     31.77 o 
  -5  11   1      359.35      369.25     35.79 o 
  -3  11   1       97.12       88.46     15.84 o 
  -1  11   1      156.76      163.93     38.35 o 
   1  11   1      367.16      369.75     25.78 o 
   3  11   1      995.60      857.57     41.49 o 
   5  11   1     5935.62     5938.83    120.28 o 
   7  11   1       59.44      111.33     24.95 o 
   9  11   1       68.14       40.96     24.65 o 
  11  11   1      187.09      159.48     21.70 o 
  13  11   1      304.05      322.55     34.97 o 
  15  11   1      244.09      279.00     78.05 o 
 -16  12   1        5.02       22.28     31.45 o 
 -14  12   1       20.26        0.17     19.16 o 
 -12  12   1        0.02       -4.41     15.37 o 
 -10  12   1      353.64      428.61     55.64 o 
  -8  12   1      163.37      166.66     35.07 o 
  -6  12   1     1137.56     1215.72     52.70 o 
  -4  12   1       73.74       66.58     18.49 o 
  -2  12   1        4.96       18.02     15.88 o 
   0  12   1      596.68      606.82     32.77 o 
   2  12   1      415.76      390.34     44.34 o 
   4  12   1       26.85       23.41     19.57 o 
   6  12   1      833.05      842.27     59.90 o 
   8  12   1       83.35       71.19     30.29 o 
  10  12   1        3.58       23.25     19.63 o 
  12  12   1        0.01       -6.80     15.32 o 
  14  12   1       46.20       79.90     31.11 o 
 -13  13   1        5.92       19.81     27.12 o 
 -11  13   1       80.03       57.42     20.06 o 
  -9  13   1      153.59      169.87     34.71 o 
  -7  13   1      118.71      116.21     29.69 o 
  -5  13   1      776.33      710.10     52.08 o 
  -3  13   1      494.72      416.22     32.30 o 
  -1  13   1        9.21        9.37     15.07 o 
   1  13   1      117.76      151.26     37.33 o 
   3  13   1       49.80       73.63     20.54 o 
   5  13   1       19.86       23.18     19.07 o 
   7  13   1       19.36       20.27     21.90 o 
   9  13   1       92.31       63.48     31.07 o 
  11  13   1        1.87       14.65     16.48 o 
  13  13   1        0.00       31.33     27.87 o 
 -12  14   1      104.06       87.29     30.53 o 
 -10  14   1       52.81       52.14     20.01 o 
  -8  14   1       26.44       25.64     25.94 o 
  -6  14   1       78.17       90.44     34.59 o 
  -4  14   1      214.65      155.50     25.65 o 
  -2  14   1      345.62      318.43     30.41 o 
   0  14   1      111.98       87.06     23.15 o 
   2  14   1      194.12      233.43     29.59 o 
   4  14   1        8.32       12.54     19.85 o 
   6  14   1       25.81       35.56     23.59 o 
   8  14   1       83.28       93.80     36.66 o 
  10  14   1       69.44       25.41     19.47 o 
  12  14   1        2.80        9.27     27.39 o 
 -11  15   1      119.36      180.42     59.83 o 
  -9  15   1       21.65        0.24     22.92 o 
  -7  15   1       76.61       59.77     28.04 o 
  -5  15   1       29.20       23.54     22.66 o 
  -3  15   1        0.39      -10.97     23.11 o 
  -1  15   1       21.92       19.02     23.87 o 
   1  15   1       18.00       33.18     22.24 o 
   3  15   1        5.68       -5.54     18.36 o 
   5  15   1        1.66       -3.32     21.38 o 
   7  15   1       27.60       37.90     27.19 o 
   9  15   1      134.99      131.21     38.48 o 
  11  15   1       37.11      103.50     41.81 o 
  -8  16   1      194.20      163.32     36.53 o 
  -6  16   1       16.55       29.72     31.70 o 
  -4  16   1        6.28       19.56     30.69 o 
  -2  16   1        2.89        7.51     26.87 o 
   0  16   1        1.14        1.92     25.75 o 
   2  16   1       33.37       23.41     26.07 o 
   4  16   1       90.68       77.23     28.34 o 
   6  16   1        0.00       23.45     29.91 o 
   8  16   1       19.03        2.23     31.21 o 
  -3  17   1        0.13       22.57     38.19 o 
  -1  17   1        3.17       35.88     33.27 o 
   1  17   1       18.52        9.59     25.13 o 
   3  17   1       13.38        7.92     28.07 o 
 -22   0   2       13.15       76.65     37.38 o 
 -20   0   2       66.55       72.91     28.64 o 
 -18   0   2      435.95      549.77     33.72 o 
 -16   0   2     1870.53     1850.64    117.43 o 
 -14   0   2        6.68      -12.93     12.93 o 
 -12   0   2     1223.87     1273.80     51.63 o 
 -10   0   2      100.25       81.42     12.02 o 
  -8   0   2      318.40      415.20     30.46 o 
  -6   0   2      343.98      286.57      7.14 o 
  -4   0   2      587.18      586.84     26.39 o 
  -2   0   2     9677.23     8858.56     91.28 o 
   2   0   2     1987.88     1797.07     27.38 o 
   4   0   2     6296.82     6111.81    101.11 o 
   6   0   2    15036.15    15063.16    304.10 o 
   8   0   2     8976.84     9911.54    206.55 o 
  10   0   2       94.36       53.12     11.10 o 
  12   0   2     1676.91     1600.68     31.30 o 
  14   0   2     5105.86     4870.61    104.05 o 
  16   0   2     7163.14     7217.85    143.17 o 
  18   0   2     1540.43     1634.40     58.02 o 
  20   0   2       50.83       36.40     25.92 o 
 -21   1   2       98.21      101.01     20.00 o 
 -19   1   2       72.95       62.49     15.23 o 
 -17   1   2      595.05      613.48     23.17 o 
 -15   1   2     1150.36     1157.56     26.60 o 
 -13   1   2      396.33      375.11     14.30 o 
 -11   1   2      760.79      858.89     16.44 o 
  -9   1   2    16881.31    17698.63    203.69 o 
  -7   1   2     4006.17     3806.69     34.83 o 
  -5   1   2       55.23       55.21      5.86 o 
  -3   1   2     7533.66     7205.21     53.67 o 
  -1   1   2     1644.85     1399.33     12.70 o 
   1   1   2     4022.36     3710.15     32.01 o 
   3   1   2      896.32      930.94     15.10 o 
   5   1   2     9847.48     9592.91    105.98 o 
   7   1   2     6305.55     6573.39     75.79 o 
   9   1   2     2523.86     2345.45     33.16 o 
  11   1   2      302.88      277.13      9.66 o 
  13   1   2      240.16      250.82     15.92 o 
  15   1   2     4735.12     4705.97     66.48 o 
  17   1   2     1766.92     1771.68     42.15 o 
  19   1   2      297.59      303.21     24.31 o 
  21   1   2      283.11      359.79     27.93 o 
 -22   2   2       39.01       61.50     24.35 o 
 -20   2   2        1.27       24.73     19.81 o 
 -18   2   2      759.54      760.51     41.60 o 
 -16   2   2     1049.56      995.75     29.85 o 
 -14   2   2      176.89      236.22     24.96 o 
 -12   2   2      959.54      933.23     28.13 o 
 -10   2   2      194.82      221.37     14.20 o 
  -8   2   2      904.13      936.00     12.90 o 
  -6   2   2     2877.51     2652.35     36.58 o 
  -4   2   2        2.63        9.14      4.23 o 
  -2   2   2    62466.04    59972.71   1167.78 o 
   0   2   2    32982.79    30347.04    469.60 o 
   2   2   2      346.75      496.72     15.15 o 
   4   2   2     1975.98     1701.15     25.48 o 
   6   2   2     2589.50     2820.75     30.60 o 
   8   2   2      470.44      481.66     20.66 o 
  10   2   2      172.40      214.00     14.52 o 
  12   2   2      225.78      259.78     36.93 o 
  14   2   2     9034.31     8809.45    123.51 o 
  16   2   2     1638.43     1571.14     35.21 o 
  18   2   2       11.33        0.19     10.72 o 
  20   2   2        0.03      -11.97     16.68 o 
 -21   3   2       13.62       54.31     20.85 o 
 -19   3   2      332.93      317.84     20.91 o 
 -17   3   2      941.07     1005.54     33.83 o 
 -15   3   2      878.61      928.75     28.27 o 
 -13   3   2       72.08       84.99      8.33 o 
 -11   3   2      880.04      899.32     17.14 o 
  -9   3   2     2229.82     2449.23     29.01 o 
  -7   3   2      497.68      437.57     22.06 o 
  -5   3   2     1193.20      989.31     12.57 o 
  -3   3   2     1792.92     1564.12     24.39 o 
  -1   3   2     6050.70     5829.14     89.53 o 
   1   3   2    25680.61    23323.42    353.72 o 
   3   3   2    16604.85    15187.16    244.42 o 
   5   3   2     3155.85     2979.57     51.52 o 
   7   3   2       52.58       71.67     11.28 o 
   9   3   2     3076.33     2879.64    150.51 o 
  11   3   2        3.03       14.58     16.26 o 
  13   3   2     2666.71     2605.86     48.81 o 
  15   3   2      598.13      528.82     18.04 o 
  17   3   2      465.00      523.11     34.98 o 
  19   3   2      151.93      150.15     30.92 o 
  21   3   2       41.41       38.23     23.17 o 
 -20   4   2       81.95       91.75     26.06 o 
 -18   4   2      815.11      683.75     32.57 o 
 -16   4   2     1278.38     1183.98     33.04 o 
 -14   4   2      262.16      289.20     24.17 o 
 -12   4   2      533.58      525.06     19.15 o 
 -10   4   2    11413.93    11462.37    148.86 o 
  -8   4   2      138.35      165.49     10.87 o 
  -6   4   2      693.83      763.25     14.27 o 
  -4   4   2     8301.46     7882.85    112.45 o 
  -2   4   2     7483.79     7153.58     86.73 o 
   0   4   2     6123.09     6471.23     76.19 o 
   2   4   2    12590.65    12641.31    173.87 o 
   4   4   2     3462.15     3374.06     52.06 o 
   6   4   2       15.69       30.66      4.93 o 
   8   4   2      308.72      349.16      7.60 o 
  10   4   2      143.75      193.35     22.21 o 
  12   4   2      903.20      917.40     36.40 o 
  14   4   2       17.26       35.04     21.06 o 
  16   4   2     5091.98     4691.35     88.78 o 
  18   4   2      447.44      482.22     29.42 o 
  20   4   2       18.13       46.98     26.14 o 
 -21   5   2       21.02       37.89     26.83 o 
 -19   5   2       24.75       -4.73     18.36 o 
 -17   5   2      155.66      157.75     22.77 o 
 -15   5   2      307.11      313.49     26.58 o 
 -13   5   2        0.40        0.01      8.28 o 
 -11   5   2       10.27       20.41      8.86 o 
  -9   5   2       31.10       31.81      7.82 o 
  -7   5   2     3264.44     3129.41     50.15 o 
  -5   5   2     2001.84     1874.06     31.06 o 
  -3   5   2      331.07      358.78     11.44 o 
  -1   5   2     1789.71     1692.51     24.49 o 
   1   5   2     3873.54     4059.12    206.18 o 
   3   5   2     1071.82     1029.54     20.70 o 
   5   5   2    10858.10    10811.02    186.32 o 
   7   5   2     5591.09     5976.81     94.91 o 
   9   5   2     3358.55     3335.07     57.33 o 
  11   5   2      390.42      455.59     29.63 o 
  13   5   2      148.34      139.03     28.74 o 
  15   5   2       23.72       69.49     29.44 o 
  17   5   2      164.37      165.54     23.77 o 
  19   5   2        0.02       -4.36     18.34 o 
 -20   6   2       53.14       69.05     31.76 o 
 -18   6   2        0.04        3.68     18.18 o 
 -16   6   2      139.83      124.34     13.77 o 
 -14   6   2       81.02       65.43      9.89 o 
 -12   6   2        7.50       -2.74      9.60 o 
 -10   6   2     1056.60     1153.02     27.40 o 
  -8   6   2      272.16      335.54     28.80 o 
  -6   6   2      752.13      759.06     48.23 o 
  -4   6   2      213.39      226.11     22.59 o 
  -2   6   2      160.00      171.71     10.13 o 
   0   6   2     1412.29     1377.64     50.46 o 
   2   6   2     2988.64     3059.80     49.27 o 
   4   6   2     7987.67     7732.09    242.42 o 
   6   6   2       70.71      151.68     17.07 o 
   8   6   2      235.02      278.88     26.75 o 
  10   6   2     2279.30     2069.96     36.35 o 
  12   6   2      219.83      261.54     30.72 o 
  14   6   2        0.14        2.96     27.30 o 
  16   6   2      154.27      135.91     44.42 o 
  18   6   2      193.78      271.38     46.04 o 
  20   6   2      159.39      217.06     33.36 o 
 -19   7   2       23.11       18.78     20.76 o 
 -17   7   2       45.37       53.40     13.19 o 
 -15   7   2        3.77        0.01      9.78 o 
 -13   7   2      189.33      157.52     21.22 o 
 -11   7   2        4.91       13.62     11.09 o 
  -9   7   2      166.54      202.10     11.49 o 
  -7   7   2       96.48      202.48     34.79 o 
  -5   7   2       31.95       78.82      9.44 o 
  -3   7   2      335.44      455.86     26.76 o 
  -1   7   2      175.04      201.05     15.76 o 
   1   7   2      327.97      297.65     17.93 o 
   3   7   2      148.64      192.12     24.53 o 
   5   7   2        2.29       13.01     10.68 o 
   7   7   2      107.79      117.36     19.70 o 
   9   7   2      341.39      296.41     14.76 o 
  11   7   2      355.03      323.02     20.95 o 
  13   7   2        6.52       13.39     18.05 o 
  15   7   2      123.76       92.68     25.20 o 
  17   7   2        5.87       20.40     24.71 o 
  19   7   2       13.00       27.78     23.88 o 
 -18   8   2       59.32       73.70     26.85 o 
 -16   8   2       27.59       15.42     15.79 o 
 -14   8   2     1482.96     1421.83     37.09 o 
 -12   8   2      650.59      608.35     22.15 o 
 -10   8   2      708.53      657.53     24.50 o 
  -8   8   2       16.88       34.80     11.72 o 
  -6   8   2     1128.56      941.80     39.24 o 
  -4   8   2     3615.97     3725.87     59.95 o 
  -2   8   2        6.90       25.35      9.03 o 
   0   8   2      255.13      256.57     19.79 o 
   2   8   2     2996.93     3260.26     53.98 o 
   4   8   2      640.15      595.61     21.28 o 
   6   8   2       19.20       46.34     17.73 o 
   8   8   2       31.04       27.63     16.03 o 
  10   8   2      161.27      129.33     13.11 o 
  12   8   2       23.60       14.90      6.91 o 
  14   8   2       19.22       37.18     19.81 o 
  16   8   2       19.39        5.02     22.95 o 
  18   8   2      127.22      119.88     83.77 o 
 -19   9   2       34.21       57.26     27.57 o 
 -17   9   2        5.03       20.21     24.22 o 
 -15   9   2       16.21       30.36     14.88 o 
 -13   9   2       17.01       31.07     16.06 o 
 -11   9   2     1434.11     1461.37     43.89 o 
  -9   9   2     2065.74     2091.18     50.78 o 
  -7   9   2       40.82       51.16     15.38 o 
  -5   9   2      106.65       84.51     14.52 o 
  -3   9   2      192.05      232.07     17.96 o 
  -1   9   2        6.54       14.48     10.77 o 
   1   9   2      230.33      241.14     16.48 o 
   3   9   2      384.04      397.25     29.98 o 
   5   9   2      144.62      148.04     23.20 o 
   7   9   2      784.34      867.45     63.26 o 
   9   9   2      498.77      532.25     42.44 o 
  11   9   2      899.28      797.11     24.19 o 
  13   9   2      400.22      365.59     16.22 o 
  15   9   2        6.94        6.83     23.43 o 
  17   9   2        0.72       47.69     42.91 o 
 -18  10   2       23.73       43.83     30.81 o 
 -16  10   2       35.12       24.22     17.72 o 
 -14  10   2      225.54      233.51     19.48 o 
 -12  10   2       18.16       19.82     16.06 o 
 -10  10   2      237.71      210.63     19.02 o 
  -8  10   2      221.55      217.05     29.91 o 
  -6  10   2      450.45      457.67     30.70 o 
  -4  10   2      543.60      571.92     24.40 o 
  -2  10   2       20.20       38.88     17.17 o 
   0  10   2       43.74       70.64     18.42 o 
   2  10   2      119.40      221.25     28.71 o 
   4  10   2      898.18      774.37     55.53 o 
   6  10   2      218.63      222.29     35.36 o 
   8  10   2      129.54      150.21     22.58 o 
  10  10   2      373.48      385.70     48.62 o 
  12  10   2      581.71      470.90     33.44 o 
  14  10   2       48.14      103.94     27.41 o 
  16  10   2      610.61      628.81    133.85 o 
 -17  11   2        1.32        7.89     19.80 o 
 -15  11   2       57.03       63.90     31.36 o 
 -13  11   2       25.63       36.16     15.48 o 
 -11  11   2      187.12      157.81     20.05 o 
  -9  11   2      823.41      818.47     46.37 o 
  -7  11   2     2761.73     2680.65     87.40 o 
  -5  11   2      317.15      281.46     35.05 o 
  -3  11   2       11.40       22.86     23.12 o 
  -1  11   2       12.33       44.31     14.12 o 
   1  11   2       42.38       65.23     18.04 o 
   3  11   2      105.15      109.93     19.35 o 
   5  11   2      195.02      190.26     26.75 o 
   7  11   2       52.40       62.92     25.27 o 
   9  11   2       52.88       66.16     27.32 o 
  11  11   2       97.83       89.58     19.78 o 
  13  11   2       18.38       24.66     25.47 o 
  15  11   2        5.34       26.35     34.89 o 
 -16  12   2        1.82        3.33     18.00 o 
 -14  12   2      143.59      167.03     39.03 o 
 -12  12   2      598.45      631.96     30.77 o 
 -10  12   2      755.88      700.94     40.79 o 
  -8  12   2       24.80       83.78     35.61 o 
  -6  12   2      547.72      508.63     32.28 o 
  -4  12   2       11.70       24.69     17.60 o 
  -2  12   2        1.41      -10.62     16.83 o 
   0  12   2      110.21      128.62     20.51 o 
   2  12   2       79.55       79.72     18.87 o 
   4  12   2     4397.53     4205.04     95.47 o 
   6  12   2       29.58       25.39     22.48 o 
   8  12   2      531.22      446.62     40.06 o 
  10  12   2      345.78      381.56     28.47 o 
  12  12   2       27.19       36.07     25.84 o 
  14  12   2       10.11       -0.77     21.89 o 
 -13  13   2      109.76      109.33     29.35 o 
 -11  13   2        9.90        5.33     16.73 o 
  -9  13   2      230.15      276.35     36.05 o 
  -7  13   2      174.91      187.09     30.52 o 
  -5  13   2       13.55       -1.21     18.06 o 
  -3  13   2       56.69       69.63     18.55 o 
  -1  13   2      267.56      263.66     32.18 o 
   1  13   2      774.83      812.36     39.30 o 
   3  13   2       20.63        2.61     16.16 o 
   5  13   2      735.47      669.48    103.22 o 
   7  13   2      302.98      377.94     41.84 o 
   9  13   2       49.13       47.90     32.62 o 
  11  13   2      150.52      171.77     44.13 o 
  13  13   2      140.05      237.27     42.82 o 
 -12  14   2      101.67       88.56     28.56 o 
 -10  14   2      127.91      150.03     51.97 o 
  -8  14   2      477.56      494.06     43.46 o 
  -6  14   2      268.68      227.83     55.94 o 
  -4  14   2        4.21       14.96     17.58 o 
  -2  14   2        4.11        8.83     19.28 o 
   0  14   2        7.68       16.67     21.08 o 
   2  14   2      128.66       94.74     29.41 o 
   4  14   2       14.53        5.56     20.39 o 
   6  14   2      324.37      370.83     42.93 o 
   8  14   2       20.58       30.67     28.87 o 
  10  14   2      114.56      134.01     36.12 o 
  12  14   2       23.61       27.54     27.46 o 
 -11  15   2       80.90      107.36     39.27 o 
  -9  15   2       20.40       11.82     34.39 o 
  -7  15   2      123.36      100.91     29.72 o 
  -5  15   2       76.62       50.84     23.70 o 
  -3  15   2      263.41      226.91     33.41 o 
  -1  15   2        1.13       -8.04     19.35 o 
   1  15   2        7.26       -0.02     18.23 o 
   3  15   2        0.15       25.23     24.16 o 
   5  15   2       52.28       38.78     29.10 o 
   7  15   2        5.34       -5.12     32.84 o 
   9  15   2        3.43      -17.36     31.08 o 
  -8  16   2       33.75       54.35     49.94 o 
  -6  16   2       48.17       67.04     34.18 o 
  -4  16   2       48.13       33.09     27.01 o 
  -2  16   2       30.86       79.20     27.93 o 
   0  16   2      146.23       79.57     27.42 o 
   2  16   2       13.35        6.86     22.51 o 
   4  16   2       20.89        6.85     22.69 o 
   6  16   2        1.29      -14.80     29.73 o 
   8  16   2       11.69        8.39     26.84 o 
  -3  17   2       16.09       28.56     24.60 o 
  -1  17   2        0.61       17.54     23.52 o 
   1  17   2        0.00       -4.66     24.09 o 
   3  17   2      309.26      434.19     63.98 o 
 -21   1   3       45.09       29.17     24.22 o 
 -19   1   3      286.03      279.11     26.61 o 
 -17   1   3       16.92       14.76     11.52 o 
 -15   1   3       94.15       81.17     11.71 o 
 -13   1   3       70.19       82.33      9.60 o 
 -11   1   3      168.55      184.29      9.34 o 
  -9   1   3       23.26       28.35      5.22 o 
  -7   1   3      976.15     1048.14     15.02 o 
  -5   1   3     2754.01     2550.40     24.44 o 
  -3   1   3     5723.66     5645.45     44.19 o 
  -1   1   3    43015.04    40723.21    477.23 o 
   1   1   3      644.33      713.14     11.72 o 
   3   1   3      299.50      287.37      9.08 o 
   5   1   3       63.41       74.27      8.34 o 
   7   1   3      426.82      397.59     24.16 o 
   9   1   3     1484.91     1403.05     28.25 o 
  11   1   3      590.87      574.86     27.88 o 
  13   1   3        0.26        1.17      7.66 o 
  15   1   3     3665.57     3714.31     55.96 o 
  17   1   3       64.93       59.33     12.58 o 
  19   1   3       55.53       44.81     16.82 o 
  21   1   3      482.56      679.81     37.31 o 
 -22   2   3      206.58      192.72     27.72 o 
 -20   2   3        7.71       14.80     15.32 o 
 -18   2   3     2077.54     1997.66     41.66 o 
 -16   2   3      899.25      852.30     23.48 o 
 -14   2   3       15.04       16.99     11.80 o 
 -12   2   3      106.15      110.07      9.85 o 
 -10   2   3     3740.99     3712.24     63.80 o 
  -8   2   3    14822.15    15190.29    164.63 o 
  -6   2   3     4266.48     4427.18     44.21 o 
  -4   2   3      229.13      199.24      5.48 o 
  -2   2   3      942.55      965.61     14.86 o 
   0   2   3     1798.90     1797.54     16.19 o 
   2   2   3     2867.99     2249.99     26.84 o 
   4   2   3      599.55      533.09     15.55 o 
   6   2   3      329.48      413.65     14.21 o 
   8   2   3     2792.51     2899.42     58.30 o 
  10   2   3      271.09      297.94     24.33 o 
  12   2   3     1317.23     1193.04     24.15 o 
  14   2   3     1795.28     1818.57     31.04 o 
  16   2   3      567.65      492.51     38.65 o 
  18   2   3        3.36       10.72     12.16 o 
  20   2   3       38.35       26.85     19.12 o 
 -21   3   3       32.74       44.77     25.42 o 
 -19   3   3       11.91        1.06     13.30 o 
 -17   3   3       81.34       72.94     15.81 o 
 -15   3   3      747.57      739.03     23.58 o 
 -13   3   3       93.10      110.95     11.90 o 
 -11   3   3      150.44      142.36     11.05 o 
  -9   3   3     3400.31     3311.65     36.42 o 
  -7   3   3     1617.03     1392.03     20.07 o 
  -5   3   3       17.70       16.78      3.86 o 
  -3   3   3    11918.50    11484.53    127.50 o 
  -1   3   3     2397.88     2232.76     24.81 o 
   1   3   3      450.94      472.69     12.89 o 
   3   3   3     9271.06     9279.24    167.65 o 
   5   3   3     4629.80     4895.46     76.21 o 
   7   3   3     7678.21     7562.38    126.55 o 
   9   3   3        3.19        7.61     10.69 o 
  11   3   3     1420.57     1328.78     37.42 o 
  13   3   3       95.26       55.48     18.57 o 
  15   3   3       53.54       50.37     15.66 o 
  17   3   3      437.86      479.75     35.68 o 
  19   3   3      429.48      472.99     35.37 o 
  21   3   3      252.24      102.89     82.42 o 
 -20   4   3      555.51      605.36     40.26 o 
 -18   4   3      105.42      122.96     24.20 o 
 -16   4   3       92.85       67.56     12.68 o 
 -14   4   3       38.41       37.92      9.79 o 
 -12   4   3     4266.51     4259.02     58.59 o 
 -10   4   3      155.99      191.34     13.78 o 
  -8   4   3     8258.27     8227.72    101.56 o 
  -6   4   3       90.31      120.31      7.65 o 
  -4   4   3     7685.58     6998.79    102.43 o 
  -2   4   3      236.43      238.03     17.63 o 
   0   4   3     4675.09     4796.72     55.25 o 
   2   4   3     1582.20     1599.81     27.06 o 
   4   4   3      637.11      677.78     23.77 o 
   6   4   3     6057.70     6863.42    110.20 o 
   8   4   3     1553.24     1578.17     48.21 o 
  10   4   3     4127.23     4282.67    263.40 o 
  12   4   3      988.37      921.38     37.78 o 
  14   4   3     2320.10     2415.09     71.13 o 
  16   4   3      751.27      698.57     44.93 o 
  18   4   3      649.84      761.59     33.98 o 
  20   4   3      218.60      177.71     28.28 o 
 -21   5   3      972.59     1037.19     48.30 o 
 -19   5   3      148.48      155.41     30.73 o 
 -17   5   3        7.20       37.89     21.48 o 
 -15   5   3      150.30      144.85     14.09 o 
 -13   5   3      508.86      515.44     19.61 o 
 -11   5   3      776.56      761.66     26.50 o 
  -9   5   3     2113.35     2205.39     29.76 o 
  -7   5   3      344.17      342.53     14.96 o 
  -5   5   3      755.86      664.59     18.90 o 
  -3   5   3     3897.23     3985.33     53.48 o 
  -1   5   3      145.41      163.43     10.66 o 
   1   5   3     5420.48     5776.22     74.68 o 
   3   5   3     1185.06     1329.11     28.12 o 
   5   5   3     1203.71     1182.30     39.24 o 
   7   5   3      778.63      880.55     21.09 o 
   9   5   3      391.27      346.85     28.24 o 
  11   5   3      311.32      362.35     32.31 o 
  13   5   3      893.93     1012.60     44.27 o 
  15   5   3      456.37      429.96     48.30 o 
  17   5   3       92.25       65.55     21.27 o 
  19   5   3      162.49      155.64     27.26 o 
 -20   6   3       91.24       87.58     23.82 o 
 -18   6   3      229.69      222.62     37.90 o 
 -16   6   3      246.39      196.75     19.06 o 
 -14   6   3      406.92      384.96     17.17 o 
 -12   6   3      726.09      710.63     19.76 o 
 -10   6   3        4.07        0.30      6.19 o 
  -8   6   3       53.58       98.86      9.30 o 
  -6   6   3       44.90       35.97      9.23 o 
  -4   6   3        1.58        2.32      8.33 o 
  -2   6   3       13.31        7.09      6.68 o 
   0   6   3      167.33      154.14     10.84 o 
   2   6   3        5.86        1.47      7.22 o 
   4   6   3     6827.38     7185.89    121.11 o 
   6   6   3     2400.55     2549.67     80.14 o 
   8   6   3       95.69      104.04      8.14 o 
  10   6   3      351.53      424.58     22.48 o 
  12   6   3     1254.21     1159.04     41.52 o 
  14   6   3       99.72       63.86     24.81 o 
  16   6   3      417.49      527.95     43.81 o 
  18   6   3      202.60      299.69     46.08 o 
  20   6   3      504.59      551.28     47.86 o 
 -19   7   3      379.59      443.79     62.37 o 
 -17   7   3       19.98       -7.40     13.53 o 
 -15   7   3       13.39       22.69     11.92 o 
 -13   7   3      552.48      564.81     28.95 o 
 -11   7   3     1219.91     1199.42     28.15 o 
  -9   7   3      231.66      258.03     14.47 o 
  -7   7   3      319.43      296.16     16.25 o 
  -5   7   3     1733.67     1557.24     33.09 o 
  -3   7   3      449.74      492.84     21.80 o 
  -1   7   3      759.53      866.51     19.89 o 
   1   7   3    23109.70    24071.39    411.53 o 
   3   7   3    25681.49    24523.05    532.72 o 
   5   7   3     9023.99     9546.05    178.90 o 
   7   7   3      339.91      374.08     25.84 o 
   9   7   3       38.06       24.27      6.02 o 
  11   7   3      492.90      478.99     30.12 o 
  13   7   3       95.72      107.25     19.76 o 
  15   7   3       37.35       38.01     22.40 o 
  17   7   3       31.74       50.26     25.16 o 
  19   7   3      160.30      189.06     28.63 o 
 -18   8   3      157.94      136.94     17.16 o 
 -16   8   3      551.49      542.55     23.07 o 
 -14   8   3       15.10       15.50     13.10 o 
 -12   8   3      335.63      312.92     20.96 o 
 -10   8   3      599.59      617.25     21.77 o 
  -8   8   3      245.21      268.34     17.50 o 
  -6   8   3      600.98      592.16     27.81 o 
  -4   8   3       16.29       49.23     10.60 o 
  -2   8   3      772.86      893.09     28.29 o 
   0   8   3     2479.60     2501.21     45.57 o 
   2   8   3        2.41       13.54      9.99 o 
   4   8   3     1370.51     1344.40     43.45 o 
   6   8   3      203.14      194.51     20.18 o 
   8   8   3      401.16      404.82     27.90 o 
  10   8   3      487.50      369.07     35.64 o 
  12   8   3        0.24       -1.46     19.85 o 
  14   8   3       75.71       71.45     23.61 o 
  16   8   3       32.18       17.25     23.50 o 
  18   8   3      110.91      116.59     43.17 o 
 -19   9   3      325.89      425.75     84.49 o 
 -17   9   3        1.30       -1.60     14.28 o 
 -15   9   3      192.01      181.34     15.77 o 
 -13   9   3      555.99      508.05     34.93 o 
 -11   9   3        7.02        2.91     13.43 o 
  -9   9   3      416.68      436.34     27.03 o 
  -7   9   3     3538.19     3527.88     77.90 o 
  -5   9   3      862.01      843.29     32.95 o 
  -3   9   3      438.03      434.67     29.98 o 
  -1   9   3        8.63        2.45     10.13 o 
   1   9   3      602.40      632.89     25.19 o 
   3   9   3     8556.41     8022.74    234.26 o 
   5   9   3     1821.83     1850.34     52.19 o 
   7   9   3      775.13      802.68     40.48 o 
   9   9   3     6802.83     6646.26    185.70 o 
  11   9   3     1735.15     1395.02     62.08 o 
  13   9   3       11.88        4.22     16.46 o 
  15   9   3      113.27      121.62     45.40 o 
  17   9   3       23.94       -9.14     40.29 o 
 -18  10   3       21.88       27.00     29.44 o 
 -16  10   3      307.52      427.31     49.31 o 
 -14  10   3       60.35       54.65     18.53 o 
 -12  10   3        0.06       21.36     13.94 o 
 -10  10   3       56.06       35.29     14.48 o 
  -8  10   3        2.16       -0.65     15.20 o 
  -6  10   3      223.44      246.55     24.04 o 
  -4  10   3      580.21      566.06     22.21 o 
  -2  10   3      106.57       97.59     15.40 o 
   0  10   3      100.27      127.78     24.11 o 
   2  10   3     2497.04     2517.39     62.62 o 
   4  10   3      438.05      487.04     26.50 o 
   6  10   3      198.01      226.10     29.74 o 
   8  10   3     6456.07     5969.77    173.82 o 
  10  10   3       29.88        8.39      9.80 o 
  12  10   3      133.01      187.34     24.48 o 
  14  10   3       76.14       89.00     43.63 o 
  16  10   3       83.45      102.69     42.65 o 
 -17  11   3       58.12       64.68     38.41 o 
 -15  11   3      221.45      157.36     20.66 o 
 -13  11   3      505.30      458.57     27.95 o 
 -11  11   3       70.85       51.62     17.59 o 
  -9  11   3        6.08       35.54     26.16 o 
  -7  11   3     4510.92     4178.91    111.43 o 
  -5  11   3      467.91      399.64     24.45 o 
  -3  11   3       49.12       21.08     13.28 o 
  -1  11   3       99.33      110.52     22.46 o 
   1  11   3      353.53      357.61     21.59 o 
   3  11   3       49.48       18.28     17.71 o 
   5  11   3      649.47      636.01     36.80 o 
   7  11   3      317.43      362.97     28.94 o 
   9  11   3      127.86      153.06     28.56 o 
  11  11   3      423.11      395.27     26.51 o 
  13  11   3        5.93       16.62     49.13 o 
  15  11   3       59.85       76.71     46.67 o 
 -16  12   3        0.31       10.70     22.10 o 
 -14  12   3       20.76        1.43     15.58 o 
 -12  12   3       33.22       26.51     18.87 o 
 -10  12   3     1094.77     1104.61     47.45 o 
  -8  12   3     3481.60     3384.66    146.79 o 
  -6  12   3       52.89       61.36     22.46 o 
  -4  12   3      415.91      438.06     40.22 o 
  -2  12   3      295.98      387.48     25.39 o 
   0  12   3      234.46      253.96     25.43 o 
   2  12   3       46.06       43.29     19.84 o 
   4  12   3      762.58      781.71     46.87 o 
   6  12   3      180.84       95.51     23.88 o 
   8  12   3      179.54      125.96     33.33 o 
  10  12   3      147.50      140.52     20.42 o 
  12  12   3       24.63       61.56     28.03 o 
  14  12   3       17.00       93.63     30.21 o 
 -13  13   3       25.99       49.81     23.97 o 
 -11  13   3      227.95      154.97     23.02 o 
  -9  13   3      127.30      112.05     35.59 o 
  -7  13   3     1006.66     1023.91     60.03 o 
  -5  13   3        7.40       28.68     23.90 o 
  -3  13   3      180.67      211.63     29.69 o 
  -1  13   3        8.72       15.26     16.96 o 
   1  13   3      137.97      193.66     29.19 o 
   3  13   3       11.28      -23.68     23.73 o 
   5  13   3      434.69      495.02     51.16 o 
   7  13   3      143.16      109.18     30.07 o 
   9  13   3      119.99      182.49     34.75 o 
  11  13   3       36.44       14.84     21.51 o 
  13  13   3        1.44       -3.74     21.44 o 
 -12  14   3        5.70       18.04     25.01 o 
 -10  14   3       21.12       37.35     25.50 o 
  -8  14   3        0.78       42.20     28.95 o 
  -6  14   3        1.49        2.13     19.61 o 
  -4  14   3      189.74      132.16     36.44 o 
  -2  14   3      132.53      133.74     26.71 o 
   0  14   3      271.30      281.25     40.65 o 
   2  14   3      392.82      302.65     30.44 o 
   4  14   3       20.97       14.42     18.99 o 
   6  14   3       63.95       87.36     31.39 o 
   8  14   3       36.53       38.92     30.25 o 
  10  14   3      226.11      284.77     51.26 o 
  12  14   3       51.70       95.91     39.18 o 
 -11  15   3      122.80      172.89     36.04 o 
  -9  15   3       40.23       44.00     30.95 o 
  -7  15   3       67.51       14.42     39.45 o 
  -5  15   3        3.54       48.88     35.20 o 
  -3  15   3        1.66       12.78     22.64 o 
  -1  15   3       47.82       36.98     24.62 o 
   1  15   3       20.69       21.35     28.05 o 
   3  15   3      200.78      157.06     32.47 o 
   5  15   3        0.24       -9.48     25.93 o 
   7  15   3        0.62        3.21     25.84 o 
   9  15   3      203.97      254.25     50.27 o 
  -8  16   3      118.34       85.03     32.46 o 
  -6  16   3       24.23       41.78     37.95 o 
  -4  16   3       72.68      103.78     32.38 o 
  -2  16   3        0.48       18.92     23.11 o 
   0  16   3       85.91       90.60     31.71 o 
   2  16   3       36.97       85.97     36.20 o 
   4  16   3       36.67       47.38     37.36 o 
   6  16   3        1.13        4.06     32.39 o 
  -3  17   3       30.35        3.86     24.17 o 
  -1  17   3        5.08       36.13     27.89 o 
   1  17   3       83.04       54.02     29.43 o 
 -22   0   4        9.67        5.36     27.69 o 
 -20   0   4       29.46        9.38     19.96 o 
 -18   0   4     5276.15     5470.05    131.06 o 
 -16   0   4       28.01       36.04     18.03 o 
 -14   0   4      426.73      412.89     24.75 o 
 -12   0   4      431.43      455.07     26.58 o 
 -10   0   4    13747.87    14411.32    212.30 o 
  -8   0   4    19163.98    19469.43    296.09 o 
  -6   0   4        4.76       -3.45      4.29 o 
  -4   0   4     9541.74     8862.25    137.03 o 
  -2   0   4   349342.28   293720.47  18234.25 o 
   0   0   4       54.80       82.08      7.31 o 
   2   0   4        1.19       19.22      6.87 o 
   4   0   4      486.11      445.48     17.59 o 
   6   0   4     6625.35     7070.40    140.25 o 
   8   0   4      212.65      119.18     18.50 o 
  10   0   4      724.36      545.95     51.93 o 
  12   0   4    21176.07    19922.64    392.24 o 
  14   0   4        9.19       10.22      9.13 o 
  16   0   4      810.00      789.09     35.75 o 
  18   0   4       78.18       76.63     16.61 o 
  20   0   4      141.63      188.89     53.49 o 
 -21   1   4       17.50       52.59     19.78 o 
 -19   1   4       10.76       24.70     18.50 o 
 -17   1   4       97.06      133.78     13.23 o 
 -15   1   4      308.61      346.90     17.73 o 
 -13   1   4      139.03      151.69     10.80 o 
 -11   1   4     2641.66     2736.69     32.74 o 
  -9   1   4      358.61      395.92     14.06 o 
  -7   1   4       38.23       39.68      4.01 o 
  -5   1   4     1924.23     2038.17     16.66 o 
  -3   1   4   153786.61   147238.05   3374.21 o 
  -1   1   4    14793.55    14280.63    156.88 o 
   1   1   4        8.30       15.13      3.61 o 
   3   1   4       17.89       12.88      3.87 o 
   5   1   4      261.60      278.11     10.69 o 
   7   1   4     3331.13     3774.64     60.35 o 
   9   1   4        0.67        4.10      6.12 o 
  11   1   4     1844.48     1772.50     57.66 o 
  13   1   4     4016.61     4093.24     60.86 o 
  15   1   4      549.09      499.49     23.44 o 
  17   1   4      272.79      286.18     19.07 o 
  19   1   4      216.35      204.57     21.49 o 
  21   1   4       69.94       67.31     28.52 o 
 -22   2   4       39.37       41.87     23.64 o 
 -20   2   4        0.45        7.52     13.37 o 
 -18   2   4     2585.38     2428.81     71.65 o 
 -16   2   4     1135.99     1116.86     27.80 o 
 -14   2   4      116.79      150.29     10.12 o 
 -12   2   4      104.13      130.04      9.38 o 
 -10   2   4     6490.82     6791.02     72.05 o 
  -8   2   4       49.04       54.26      5.18 o 
  -6   2   4     5368.73     5212.05     50.35 o 
  -4   2   4    16318.04    16175.19    161.63 o 
  -2   2   4      995.39      950.92     18.75 o 
   0   2   4      239.86      317.75      6.38 o 
   2   2   4     1000.86     1118.28     19.74 o 
   4   2   4     6743.27     6290.52     85.24 o 
   6   2   4      778.15      694.56     20.33 o 
   8   2   4      500.65      568.86     17.06 o 
  10   2   4     2261.74     2199.56     30.13 o 
  12   2   4      196.08      185.69     10.01 o 
  14   2   4     1071.34     1154.33     25.78 o 
  16   2   4      655.66      705.97     30.62 o 
  18   2   4       21.13       35.79     15.25 o 
  20   2   4       35.44       76.39     28.18 o 
 -21   3   4       18.92       47.14     25.43 o 
 -19   3   4      138.68      129.37     18.20 o 
 -17   3   4      132.06      157.92     19.73 o 
 -15   3   4       58.74       79.41     11.68 o 
 -13   3   4      137.72      159.21     14.57 o 
 -11   3   4      684.06      680.21     14.97 o 
  -9   3   4      138.54      197.58      7.75 o 
  -7   3   4      534.10      630.93     12.24 o 
  -5   3   4      827.22      833.77     10.23 o 
  -3   3   4      598.43      615.74      8.32 o 
  -1   3   4     4710.37     4136.29     48.12 o 
   1   3   4     2197.12     1750.07     27.13 o 
   3   3   4       97.05       57.83      4.80 o 
   5   3   4    46112.29    49905.46   1172.62 o 
   7   3   4      715.03      663.50     28.64 o 
   9   3   4       78.57      111.81     16.31 o 
  11   3   4       99.50      129.70     25.74 o 
  13   3   4        0.10       -5.47     16.32 o 
  15   3   4      654.37      592.98     36.31 o 
  17   3   4      526.96      559.78     44.66 o 
  19   3   4      153.62      172.76     23.20 o 
 -20   4   4       22.26       21.58     29.27 o 
 -18   4   4     2055.41     2094.08     63.48 o 
 -16   4   4      399.34      469.96     21.35 o 
 -14   4   4       47.21       41.95     14.32 o 
 -12   4   4      108.68      136.40     15.76 o 
 -10   4   4     2783.31     2761.07     46.73 o 
  -8   4   4      300.18      311.84      9.38 o 
  -6   4   4      329.63      326.11      9.39 o 
  -4   4   4      270.91      261.74     11.40 o 
  -2   4   4     2186.07     2078.75     24.58 o 
   0   4   4      249.03      322.45      9.72 o 
   2   4   4       39.86       63.77      7.06 o 
   4   4   4      888.29      985.52     17.40 o 
   6   4   4      578.98      633.03     49.21 o 
   8   4   4     1597.25     1225.86     31.37 o 
  10   4   4      422.40      467.08     26.58 o 
  12   4   4      493.25      529.31     32.87 o 
  14   4   4      269.24      226.83     31.40 o 
  16   4   4     2042.72     1964.28     71.54 o 
  18   4   4     2041.96     1878.06     63.19 o 
  20   4   4       26.01       12.01     25.25 o 
 -21   5   4      109.37      109.83     29.97 o 
 -19   5   4      119.11       87.86     24.41 o 
 -17   5   4      964.71      865.97     27.16 o 
 -15   5   4       98.64      133.07     19.67 o 
 -13   5   4     1279.39     1211.75     38.52 o 
 -11   5   4       95.64      126.84     10.19 o 
  -9   5   4     1933.36     1921.31     35.25 o 
  -7   5   4      239.31      241.18      9.20 o 
  -5   5   4     7268.66     7216.82    118.54 o 
  -3   5   4      136.67      131.70      9.11 o 
  -1   5   4    13486.03    13041.11    421.54 o 
   1   5   4     2100.47     2092.56     47.82 o 
   3   5   4     2614.46     2859.78     51.61 o 
   5   5   4      326.16      381.31     18.48 o 
   7   5   4     1368.78     1491.01     34.63 o 
   9   5   4      111.91      150.95     19.37 o 
  11   5   4      362.92      436.03     35.15 o 
  13   5   4      367.69      366.88     37.98 o 
  15   5   4       22.48       21.44     27.30 o 
  17   5   4      139.85      256.59     39.12 o 
  19   5   4       74.49       42.52     30.02 o 
 -20   6   4       24.79       34.49     19.58 o 
 -18   6   4       15.27       13.11     11.26 o 
 -16   6   4       24.99       23.35     11.46 o 
 -14   6   4      366.84      377.01     25.18 o 
 -12   6   4       92.83      119.02     10.85 o 
 -10   6   4       10.93        6.41      7.51 o 
  -8   6   4       36.79       44.34      7.65 o 
  -6   6   4     2907.76     2942.00     72.97 o 
  -4   6   4      632.26      662.91     14.24 o 
  -2   6   4     1131.58     1066.23     46.14 o 
   0   6   4     1648.37     1728.58     29.46 o 
   2   6   4       81.32       66.39     10.57 o 
   4   6   4      260.21      368.38     20.92 o 
   6   6   4      964.92      832.41     99.97 o 
   8   6   4      415.01      462.93     25.78 o 
  10   6   4       36.44       25.05     14.31 o 
  12   6   4      363.35      373.67     36.46 o 
  14   6   4       10.20       18.60     29.73 o 
  16   6   4       60.83       70.65     30.20 o 
  18   6   4       25.07       25.73     22.20 o 
 -19   7   4      125.13       88.11     19.57 o 
 -17   7   4       23.57       23.42     14.56 o 
 -15   7   4      266.53      218.49     17.15 o 
 -13   7   4      266.69      288.79     15.34 o 
 -11   7   4      880.91      925.23     24.37 o 
  -9   7   4      752.10      715.37     20.62 o 
  -7   7   4       60.79      106.63     18.26 o 
  -5   7   4     1730.18     1749.57     33.06 o 
  -3   7   4     4331.62     4857.63     72.39 o 
  -1   7   4      298.14      307.70     18.33 o 
   1   7   4      108.07      153.71     15.20 o 
   3   7   4       96.62       94.21     15.48 o 
   5   7   4      181.08      161.79     17.39 o 
   7   7   4      380.80      381.04     21.71 o 
   9   7   4     4066.65     3526.69     98.92 o 
  11   7   4      887.64      708.31     47.59 o 
  13   7   4      199.67      157.93     26.14 o 
  15   7   4       29.12       37.44     23.59 o 
  17   7   4      338.62      443.79     53.74 o 
  19   7   4       35.40       10.14     21.22 o 
 -18   8   4        0.32       -1.36     12.29 o 
 -16   8   4        1.39        6.71     16.32 o 
 -14   8   4      119.71      142.87     16.64 o 
 -12   8   4     1716.08     1771.00     41.76 o 
 -10   8   4       17.00       20.26     10.36 o 
  -8   8   4      771.23      775.43     22.09 o 
  -6   8   4     2677.67     2605.11     52.09 o 
  -4   8   4       79.26       92.94     10.83 o 
  -2   8   4     1234.20     1451.43     29.40 o 
   0   8   4      319.17      311.73     15.98 o 
   2   8   4        9.86        2.07     10.13 o 
   4   8   4      323.91      352.14     22.31 o 
   6   8   4     1684.63     1758.33     72.76 o 
   8   8   4     7291.60     6817.70    103.64 o 
  10   8   4       65.15       62.23     16.85 o 
  12   8   4       34.76       15.20     17.43 o 
  14   8   4       20.64       14.95     26.39 o 
  16   8   4      928.12     1028.19     72.14 o 
  18   8   4      151.69       60.67     49.29 o 
 -17   9   4       15.10       20.79     19.77 o 
 -15   9   4       18.59        9.46     13.57 o 
 -13   9   4     1152.89     1143.96     44.92 o 
 -11   9   4      839.37      815.82     27.39 o 
  -9   9   4        3.19       -1.46     14.55 o 
  -7   9   4     3516.04     3383.58     73.95 o 
  -5   9   4      140.08      128.25     15.92 o 
  -3   9   4      163.23      189.06     16.78 o 
  -1   9   4      108.28      114.99     17.42 o 
   1   9   4      424.83      436.93     23.33 o 
   3   9   4      106.96      106.15     15.63 o 
   5   9   4      941.70      898.84     41.91 o 
   7   9   4     3448.33     3407.47     80.10 o 
   9   9   4        4.48        2.35     13.18 o 
  11   9   4       29.29       19.70     20.28 o 
  13   9   4      282.27      253.76     43.09 o 
  15   9   4        6.32        6.50     47.30 o 
  17   9   4      398.04      597.35     75.72 o 
 -18  10   4      108.58      131.08     33.39 o 
 -16  10   4       67.63       90.78     18.66 o 
 -14  10   4      176.06      161.86     17.01 o 
 -12  10   4      282.09      277.99     40.77 o 
 -10  10   4      241.31      215.70     20.81 o 
  -8  10   4      223.05      246.61     33.47 o 
  -6  10   4      882.54      974.58     37.37 o 
  -4  10   4       97.20       96.30     18.43 o 
  -2  10   4        9.90        5.62     11.72 o 
   0  10   4       77.66       92.10     15.39 o 
   2  10   4      335.01      322.87     27.54 o 
   4  10   4     3016.01     2738.91     77.31 o 
   6  10   4      401.61      384.42     30.06 o 
   8  10   4       64.61       82.28     26.77 o 
  10  10   4      114.08       85.07     22.30 o 
  12  10   4        3.88      -15.65     27.26 o 
  14  10   4        0.19       14.90     35.75 o 
  16  10   4      181.81      357.96    130.75 o 
 -17  11   4      225.85      231.98     27.29 o 
 -15  11   4        1.52        2.75     19.79 o 
 -13  11   4      385.07      459.81     31.46 o 
 -11  11   4       29.66       32.43     16.80 o 
  -9  11   4        5.28        1.21     13.11 o 
  -7  11   4       13.24       14.97     16.12 o 
  -5  11   4     1155.55     1103.40     37.61 o 
  -3  11   4      346.34      339.70     22.80 o 
  -1  11   4      188.75      207.29     19.46 o 
   1  11   4      560.23      477.56     29.21 o 
   3  11   4      501.31      579.15     29.23 o 
   5  11   4      481.15      515.50     40.18 o 
   7  11   4      194.65      217.02     51.43 o 
   9  11   4       62.01       59.24     24.65 o 
  11  11   4       60.85       69.29     26.30 o 
  13  11   4      168.28      168.21     53.76 o 
  15  11   4      394.18      481.27     40.43 o 
 -14  12   4       41.04       51.52     24.02 o 
 -12  12   4       38.74       61.06     22.57 o 
 -10  12   4      184.56      164.99     25.93 o 
  -8  12   4      131.11      109.73     25.91 o 
  -6  12   4        0.05       -6.26     14.04 o 
  -4  12   4        0.30       20.26     16.04 o 
  -2  12   4      333.34      348.94     30.68 o 
   0  12   4      499.39      424.10     24.81 o 
   2  12   4       75.77       69.86     19.51 o 
   4  12   4     1084.48     1110.61     56.40 o 
   6  12   4      366.47      340.87     34.59 o 
   8  12   4        6.36       41.84     22.47 o 
  10  12   4        8.26       23.43     21.80 o 
  12  12   4       66.25       73.87     27.92 o 
  14  12   4      125.25      135.51     33.79 o 
 -13  13   4      258.27      212.22     41.32 o 
 -11  13   4       21.33        1.30     17.74 o 
  -9  13   4       31.81       23.56     29.64 o 
  -7  13   4        2.11       28.69     21.20 o 
  -5  13   4      637.57      674.41     37.36 o 
  -3  13   4      552.74      614.56     41.26 o 
  -1  13   4      234.02      242.65     27.40 o 
   1  13   4      332.21      405.26     95.45 o 
   3  13   4      398.85      430.12     32.10 o 
   5  13   4      237.75      232.66     68.63 o 
   7  13   4       67.94       56.22     24.91 o 
   9  13   4       69.20       84.65     35.14 o 
  11  13   4        7.56       39.80     30.82 o 
  13  13   4       14.57       17.32     27.61 o 
 -12  14   4      119.30      129.22     27.87 o 
 -10  14   4       23.03        9.92     31.49 o 
  -8  14   4       63.54       56.17     29.91 o 
  -6  14   4      192.02      244.43     28.42 o 
  -4  14   4      527.03      510.57     34.80 o 
  -2  14   4       83.75       81.83     23.35 o 
   0  14   4       57.43       96.17     26.63 o 
   2  14   4       29.06       25.59     23.72 o 
   4  14   4       31.19       22.00     25.02 o 
   6  14   4      133.62      117.95     33.06 o 
   8  14   4       33.42       81.97     32.77 o 
  10  14   4       52.55       57.48     34.73 o 
  -9  15   4      125.21       75.62     47.90 o 
  -7  15   4      328.17      308.52     68.58 o 
  -5  15   4        1.89       41.15     24.10 o 
  -3  15   4       27.19       -0.21     17.52 o 
  -1  15   4       38.23       43.90     21.43 o 
   1  15   4       62.49       77.87     25.43 o 
   3  15   4      144.30      131.05     28.59 o 
   5  15   4        0.00        7.01     25.92 o 
   7  15   4       65.98      117.65     37.25 o 
   9  15   4      245.48      419.74     87.04 o 
  -6  16   4      188.79      225.43     54.17 o 
  -4  16   4        8.34       56.42     30.86 o 
  -2  16   4        3.28      -18.73     23.75 o 
   0  16   4        0.68       33.94     27.76 o 
   2  16   4       71.77       81.01     31.39 o 
   4  16   4       22.59       -2.09     28.37 o 
   6  16   4       31.51        2.39     29.22 o 
  -1  17   4       20.41      -14.27     43.23 o 
 -21   1   5       24.27       27.53     19.25 o 
 -19   1   5      304.39      322.81     20.72 o 
 -17   1   5     2576.37     2497.06     52.51 o 
 -15   1   5      260.00      202.37     13.52 o 
 -13   1   5      775.45      862.58     17.52 o 
 -11   1   5      265.15      279.79     12.99 o 
  -9   1   5      428.26      407.59      9.37 o 
  -7   1   5      923.22      923.22     10.96 o 
  -5   1   5      107.44      108.23      3.36 o 
  -3   1   5    53521.19    53569.50    850.73 o 
  -1   1   5    10267.45    10151.52     97.06 o 
   1   1   5       60.22       39.46      8.77 o 
   3   1   5     1492.37     1472.17     19.53 o 
   5   1   5    10158.54    10874.86    156.01 o 
   7   1   5     2137.18     2444.30     42.42 o 
   9   1   5       13.69       40.90     12.87 o 
  11   1   5       66.84       69.78      8.57 o 
  13   1   5      196.11      203.61     12.87 o 
  15   1   5       14.58       11.75     10.26 o 
  17   1   5       81.65       58.50     13.11 o 
  19   1   5      193.74      286.57     31.10 o 
 -20   2   5       92.53       68.26     20.76 o 
 -18   2   5       35.13       16.23     12.43 o 
 -16   2   5     4426.53     4057.96     68.30 o 
 -14   2   5      635.99      540.84     21.23 o 
 -12   2   5       80.85       85.80      8.29 o 
 -10   2   5      473.80      515.85     14.56 o 
  -8   2   5     3466.82     3664.57     39.54 o 
  -6   2   5     2734.25     2888.31     27.55 o 
  -4   2   5       70.83       73.81      3.76 o 
  -2   2   5    13660.26    13385.20    127.60 o 
   0   2   5     4987.02     4549.53     44.06 o 
   2   2   5    21004.26    20052.74    256.68 o 
   4   2   5     3413.13     3567.88     40.74 o 
   6   2   5     8384.10     9550.89    125.97 o 
   8   2   5      728.86      728.10     45.50 o 
  10   2   5     1004.26      932.45     21.47 o 
  12   2   5     4478.27     4410.45     61.19 o 
  14   2   5      427.11      403.93     17.57 o 
  16   2   5      253.31      255.64     12.54 o 
  18   2   5      116.04      286.20     56.90 o 
  20   2   5      205.20      330.20     46.76 o 
 -21   3   5       99.48       79.33     23.15 o 
 -19   3   5       15.91       24.74     16.40 o 
 -17   3   5        6.79        4.40     11.59 o 
 -15   3   5      299.17      326.78     18.59 o 
 -13   3   5      701.28      694.91     33.42 o 
 -11   3   5      539.66      523.82     13.70 o 
  -9   3   5      504.50      552.34     11.57 o 
  -7   3   5     8383.41     8437.29     88.73 o 
  -5   3   5      970.01      930.23     11.83 o 
  -3   3   5    25568.28    25317.94    315.83 o 
  -1   3   5     4004.78     3887.26     94.27 o 
   1   3   5     2823.19     2611.27     29.66 o 
   3   3   5     6677.00     7022.18     97.85 o 
   5   3   5     2091.67     2242.36     54.26 o 
   7   3   5     1555.12     1746.32     43.02 o 
   9   3   5        4.89       -3.31     13.37 o 
  11   3   5      302.60      342.41     26.79 o 
  13   3   5    13838.83    13913.45    456.21 o 
  15   3   5      174.07      220.48     28.71 o 
  17   3   5      388.98      364.68     59.21 o 
  19   3   5       65.42       51.00     25.94 o 
 -20   4   5      248.82      260.03     42.84 o 
 -18   4   5      108.15      120.09     22.81 o 
 -16   4   5      165.23      190.52     21.68 o 
 -14   4   5        4.73        5.59      8.78 o 
 -12   4   5        2.04       15.63      9.06 o 
 -10   4   5     3870.52     3716.43     48.52 o 
  -8   4   5        3.34       15.70      5.99 o 
  -6   4   5      140.47      131.00      6.61 o 
  -4   4   5     7654.44     7822.63     88.64 o 
  -2   4   5     6163.41     6363.74     69.22 o 
   0   4   5     3306.48     3101.69     36.30 o 
   2   4   5      915.58      924.99     14.69 o 
   4   4   5     2308.09     2325.45     32.94 o 
   6   4   5     2870.37     3025.72     66.60 o 
   8   4   5       43.73       54.86     14.77 o 
  10   4   5      971.25     1038.84     41.94 o 
  12   4   5       73.17      181.40     51.72 o 
  14   4   5      311.78      194.78     27.11 o 
  16   4   5       52.58       54.21     29.16 o 
  18   4   5      349.47      349.53     29.55 o 
  20   4   5       55.72       59.64     30.09 o 
 -21   5   5       20.52       18.29     22.86 o 
 -19   5   5        0.00        8.24     17.66 o 
 -17   5   5      444.07      527.96     25.76 o 
 -15   5   5      299.13      326.77     23.24 o 
 -13   5   5      628.13      611.69     21.29 o 
 -11   5   5       65.97       55.98      8.04 o 
  -9   5   5      131.89      142.59     10.46 o 
  -7   5   5      243.46      254.76      8.23 o 
  -5   5   5     3894.37     4146.57     51.98 o 
  -3   5   5     1005.05     1092.58     16.22 o 
  -1   5   5     3165.18     3147.27     37.48 o 
   1   5   5      539.01      470.90     20.20 o 
   3   5   5     4001.20     3898.65     83.51 o 
   5   5   5     4553.75     4821.99     98.71 o 
   7   5   5      500.45      424.01     19.06 o 
   9   5   5      206.15      205.70     19.56 o 
  11   5   5        1.69       18.96     18.67 o 
  13   5   5     1376.41     1103.13     60.20 o 
  15   5   5      709.44      645.17     64.12 o 
  17   5   5      323.40      389.39     50.91 o 
  19   5   5       12.09       15.36     20.19 o 
 -20   6   5       91.66       94.32     25.49 o 
 -18   6   5       41.91       38.62     19.03 o 
 -16   6   5       26.91       30.99     12.72 o 
 -14   6   5      519.57      516.38     18.38 o 
 -12   6   5     1457.07     1444.70     40.87 o 
 -10   6   5      413.42      489.13     15.82 o 
  -8   6   5      869.25      889.26     27.04 o 
  -6   6   5     4109.35     4524.91     91.55 o 
  -4   6   5     2639.18     2586.89     52.83 o 
  -2   6   5     3036.72     3174.15     43.85 o 
   0   6   5      620.83      667.64     17.45 o 
   2   6   5       53.19       78.54      9.26 o 
   4   6   5     1396.22     1723.46     57.64 o 
   6   6   5      203.36      223.61     18.05 o 
   8   6   5     1814.77     1777.90     44.15 o 
  10   6   5      325.47      343.61     27.55 o 
  12   6   5       10.99        0.80     18.23 o 
  14   6   5       78.14       72.99     27.05 o 
  16   6   5      192.28      225.80     43.57 o 
  18   6   5      121.49      125.76     44.78 o 
 -19   7   5       96.24       93.66     18.05 o 
 -17   7   5      162.27      137.65     19.32 o 
 -15   7   5      195.63      232.19     17.26 o 
 -13   7   5     1176.44     1054.72     27.22 o 
 -11   7   5      257.94      271.99     20.95 o 
  -9   7   5      208.62      256.67     21.48 o 
  -7   7   5      443.79      475.83     16.20 o 
  -5   7   5      476.23      458.57     23.53 o 
  -3   7   5     2058.82     2141.71     89.53 o 
  -1   7   5        7.60       14.43      8.38 o 
   1   7   5      726.47      664.13     19.42 o 
   3   7   5      701.38      729.54     29.06 o 
   5   7   5      121.28      134.80     10.20 o 
   7   7   5      452.90      459.76     23.63 o 
   9   7   5      181.71      222.18     19.12 o 
  11   7   5     1059.20      858.52     36.22 o 
  13   7   5       63.82       52.67     24.53 o 
  15   7   5      105.76      102.37     29.35 o 
  17   7   5      316.51      344.53     77.69 o 
 -18   8   5      107.69       98.87     20.87 o 
 -16   8   5      112.41      104.65     15.41 o 
 -14   8   5      681.29      699.30     26.22 o 
 -12   8   5      970.33     1031.94     27.73 o 
 -10   8   5      417.84      455.64     19.05 o 
  -8   8   5      404.86      397.73     32.57 o 
  -6   8   5      198.57      190.02     16.95 o 
  -4   8   5     4830.64     5171.27    107.58 o 
  -2   8   5     2727.16     2686.86     45.72 o 
   0   8   5      156.79      184.50     12.98 o 
   2   8   5       92.60       98.86     13.36 o 
   4   8   5      332.43      325.50     45.52 o 
   6   8   5     1535.70     1612.32     28.95 o 
   8   8   5     2391.07     2339.59    147.06 o 
  10   8   5      173.91      129.35     19.51 o 
  12   8   5       95.84       96.17     26.59 o 
  14   8   5      228.61      286.01     48.45 o 
  16   8   5      406.80      569.49     80.44 o 
  18   8   5        1.76      -44.41     65.87 o 
 -17   9   5       30.30       40.50     14.77 o 
 -15   9   5      689.66      682.39     50.81 o 
 -13   9   5      961.02      903.55     35.96 o 
 -11   9   5      196.45      210.08     20.74 o 
  -9   9   5        0.33        0.11      9.08 o 
  -7   9   5      328.89      287.86     28.03 o 
  -5   9   5      355.14      376.23     18.79 o 
  -3   9   5       96.87       80.54     13.49 o 
  -1   9   5      745.00      792.36     43.39 o 
   1   9   5     4114.56     4019.32    100.72 o 
   3   9   5      416.77      349.13     21.74 o 
   5   9   5      605.17      647.68     41.29 o 
   7   9   5     1593.31     1633.15     28.59 o 
   9   9   5     1023.77      959.23     34.86 o 
  11   9   5       83.96      122.82     23.34 o 
  13   9   5        7.47       16.88     24.62 o 
  15   9   5      487.53      628.31     58.93 o 
  17   9   5       84.65      171.72     57.21 o 
 -16  10   5      150.93       98.43     18.30 o 
 -14  10   5      549.81      582.94     26.39 o 
 -12  10   5        9.31       10.62     12.66 o 
 -10  10   5      781.40      655.80     48.73 o 
  -8  10   5        6.49       14.10     17.56 o 
  -6  10   5        3.12       -3.10     11.39 o 
  -4  10   5      371.69      364.81     27.66 o 
  -2  10   5      147.31      150.53     20.01 o 
   0  10   5       27.35       19.10     13.65 o 
   2  10   5     6109.66     5971.89    124.47 o 
   4  10   5      560.26      564.41     47.35 o 
   6  10   5     1578.96     1437.94     46.31 o 
   8  10   5      116.37       96.62     14.06 o 
  10  10   5        6.99        0.66     16.47 o 
  12  10   5      278.86      271.52     33.13 o 
  14  10   5      241.74      307.85     47.82 o 
  16  10   5        4.90       31.53     37.60 o 
 -15  11   5      124.90      105.18     22.21 o 
 -13  11   5       88.27       81.46     18.71 o 
 -11  11   5      199.39      211.46     18.86 o 
  -9  11   5      171.96      189.09     22.23 o 
  -7  11   5      591.48      497.84     31.74 o 
  -5  11   5      269.13      191.01     17.88 o 
  -3  11   5     1056.81     1019.61     53.84 o 
  -1  11   5      520.30      470.97     35.68 o 
   1  11   5       64.37       77.31     19.28 o 
   3  11   5      802.39      778.67     49.51 o 
   5  11   5        0.66       -8.32     19.25 o 
   7  11   5       38.38       45.66     27.17 o 
   9  11   5        0.36        3.55      7.41 o 
  11  11   5       12.88        6.50     19.45 o 
  13  11   5       45.82       57.47     32.66 o 
  15  11   5      653.64      796.50     53.73 o 
 -14  12   5      236.67      230.94     29.45 o 
 -12  12   5       13.51       14.28     15.73 o 
 -10  12   5       14.23        4.26     17.37 o 
  -8  12   5       23.29       18.49     18.69 o 
  -6  12   5       20.03        3.06     14.34 o 
  -4  12   5       14.88       10.81     14.72 o 
  -2  12   5      101.61      121.80     20.09 o 
   0  12   5       47.74       51.22     18.31 o 
   2  12   5     1159.31     1115.54     45.71 o 
   4  12   5      308.16      370.82     33.71 o 
   6  12   5      780.60      813.91     51.65 o 
   8  12   5      650.44      785.16     60.59 o 
  10  12   5        4.06      -14.55     21.54 o 
  12  12   5       17.39       32.67     30.11 o 
  14  12   5      221.03      250.40     52.99 o 
 -13  13   5       34.02       34.38     24.27 o 
 -11  13   5        0.04      -16.60     16.60 o 
  -9  13   5      612.04      567.87     59.20 o 
  -7  13   5      159.60      103.37     30.55 o 
  -5  13   5      176.39      166.29     25.02 o 
  -3  13   5       73.77       86.98     23.07 o 
  -1  13   5      142.50      130.02     22.77 o 
   1  13   5       67.50       90.16     23.98 o 
   3  13   5        0.78      -22.08     22.08 o 
   5  13   5     1099.12     1137.45     84.98 o 
   7  13   5     1150.59      956.16     53.49 o 
   9  13   5      522.29      490.32     87.12 o 
  11  13   5       22.05       34.21     27.00 o 
  13  13   5       54.91       54.27     49.51 o 
 -12  14   5       11.95       10.33     21.60 o 
 -10  14   5       33.58       22.74     26.75 o 
  -8  14   5      291.62      270.11     41.65 o 
  -6  14   5        0.47       17.60     19.47 o 
  -4  14   5      219.51      212.30     30.07 o 
  -2  14   5      117.91      159.69     24.96 o 
   0  14   5       53.22       68.10     27.76 o 
   2  14   5        5.50        2.93     19.90 o 
   4  14   5       54.68       85.92     29.54 o 
   6  14   5       23.24       53.83     26.45 o 
   8  14   5       56.77       92.50     34.67 o 
  10  14   5      375.51      348.69     76.39 o 
  -9  15   5        2.97       11.97     24.86 o 
  -7  15   5       77.71      100.49     33.52 o 
  -5  15   5        0.13        0.03     19.27 o 
  -3  15   5        4.61      -11.99     18.93 o 
  -1  15   5       26.47        4.14     21.38 o 
   1  15   5       58.61       85.78     25.59 o 
   3  15   5       31.90       30.79     27.34 o 
   5  15   5       11.53       22.06     25.47 o 
   7  15   5      222.38      229.54     43.15 o 
   9  15   5        0.03       12.49     37.51 o 
  -6  16   5       68.89       72.18     37.18 o 
  -4  16   5        1.23       -7.50     25.07 o 
  -2  16   5        3.04       28.72     31.10 o 
   0  16   5        1.59        8.02     27.70 o 
   2  16   5      298.41      345.71     41.62 o 
   4  16   5       26.10       -3.01     29.29 o 
   6  16   5      262.96      178.53     50.14 o 
 -20   0   6      725.89      789.69     48.92 o 
 -18   0   6     1325.93     1187.30     58.40 o 
 -16   0   6       63.03       37.65     15.95 o 
 -14   0   6        4.35       22.57     12.20 o 
 -12   0   6     1448.80     1494.65     29.86 o 
 -10   0   6     4960.55     4950.59     93.75 o 
  -8   0   6     1588.31     1442.05     23.99 o 
  -6   0   6     3602.28     3568.03     39.88 o 
  -4   0   6     2140.17     1954.95     20.44 o 
  -2   0   6    47159.20    47548.55    877.62 o 
   0   0   6     7649.64     7650.85    132.39 o 
   2   0   6     6971.60     6726.08     95.74 o 
   4   0   6    25241.78    25586.24    604.06 o 
   6   0   6     7961.58     8644.54    216.14 o 
   8   0   6     9235.20    10568.35    228.06 o 
  10   0   6      976.34     1102.74     41.12 o 
  12   0   6     1194.01     1067.41    122.51 o 
  14   0   6     2493.96     2591.00     87.81 o 
  16   0   6      372.84      403.53     25.42 o 
  18   0   6      385.91      434.94     80.42 o 
  20   0   6     1216.52     1324.89     85.33 o 
 -21   1   6      298.59      270.67     43.89 o 
 -19   1   6       66.36       87.53     17.07 o 
 -17   1   6      238.79      235.66     16.69 o 
 -15   1   6      403.41      372.97     16.63 o 
 -13   1   6        1.24        4.47      7.11 o 
 -11   1   6     2738.50     2646.39     28.01 o 
  -9   1   6     2509.86     2315.47     24.74 o 
  -7   1   6       56.89       58.27      4.47 o 
  -5   1   6     2973.61     2993.71     30.33 o 
  -3   1   6    11700.29    11590.29    121.85 o 
  -1   1   6     8993.80     9159.04     89.22 o 
   1   1   6    12403.49    12012.28    169.13 o 
   3   1   6     4600.58     4378.25     52.25 o 
   5   1   6      110.90      124.12      9.18 o 
   7   1   6     8523.00     8350.76    132.39 o 
   9   1   6     2375.66     2620.59     66.72 o 
  11   1   6     2381.50     2225.80     49.77 o 
  13   1   6      198.49      162.86     12.57 o 
  15   1   6      470.28      411.04     21.32 o 
  17   1   6      431.69      414.62     29.11 o 
  19   1   6     1364.13     1739.48     69.40 o 
 -20   2   6      159.59      154.52     20.89 o 
 -18   2   6        0.00        7.50     13.11 o 
 -16   2   6        5.99        5.21      8.49 o 
 -14   2   6       20.29        9.10      8.32 o 
 -12   2   6       61.86       87.26     10.98 o 
 -10   2   6       49.47       51.14      6.78 o 
  -8   2   6       14.90       13.39      3.92 o 
  -6   2   6        2.15        1.50      2.30 o 
  -4   2   6     4405.73     4616.44     75.01 o 
  -2   2   6     3768.75     3364.35     27.94 o 
   0   2   6     1251.72     1128.98     15.18 o 
   2   2   6     4983.03     4885.73     52.67 o 
   4   2   6      755.45      877.02     14.27 o 
   6   2   6     3215.62     3251.76     57.33 o 
   8   2   6      140.67      151.46      8.53 o 
  10   2   6     1493.96     1451.89     68.94 o 
  12   2   6     4826.24     4557.92    141.36 o 
  14   2   6      696.74      556.01     39.76 o 
  16   2   6        0.47       14.26     17.31 o 
  18   2   6      151.21      219.57     27.71 o 
  20   2   6      499.34      691.47     61.62 o 
 -21   3   6      122.53       85.99     27.29 o 
 -19   3   6        0.36        0.79     11.77 o 
 -17   3   6      368.69      449.76     19.05 o 
 -15   3   6      175.94      199.71     13.97 o 
 -13   3   6      420.00      456.66     17.34 o 
 -11   3   6     1071.50     1154.39     28.70 o 
  -9   3   6       22.80       27.76      8.33 o 
  -7   3   6       58.46       87.62      5.35 o 
  -5   3   6     3893.88     4109.05     37.87 o 
  -3   3   6      841.89      782.94     12.86 o 
  -1   3   6       36.23       72.45      4.69 o 
   1   3   6       11.05        9.26      4.22 o 
   3   3   6     2002.50     2157.20     27.55 o 
   5   3   6      103.73       70.93     13.44 o 
   7   3   6      388.67      566.72     41.24 o 
   9   3   6     3399.73     3529.25     74.90 o 
  11   3   6      569.04      608.36     55.90 o 
  13   3   6     4535.90     3944.51     92.74 o 
  15   3   6      257.13      291.29     34.79 o 
  17   3   6      165.12      195.89     21.55 o 
  19   3   6       83.90       94.22     27.22 o 
 -20   4   6      245.52      207.73     39.11 o 
 -18   4   6      804.07      770.15     29.25 o 
 -16   4   6        6.95       21.66     13.72 o 
 -14   4   6       13.97        7.78      9.68 o 
 -12   4   6      909.53      946.41     21.85 o 
 -10   4   6      387.71      400.78     12.24 o 
  -8   4   6       14.73       28.91      6.59 o 
  -6   4   6     2179.02     2115.96     23.87 o 
  -4   4   6     4974.16     5027.46     49.86 o 
  -2   4   6     9673.18     9928.68    148.58 o 
   0   4   6     1611.09     1469.06     33.90 o 
   2   4   6     3381.74     3507.09     40.89 o 
   4   4   6      301.18      318.56     16.56 o 
   6   4   6     1293.94     1252.41     32.54 o 
   8   4   6      232.68      269.31     29.52 o 
  10   4   6       25.01       41.33     18.33 o 
  12   4   6     1383.48     1371.68     51.28 o 
  14   4   6      126.24      118.28     43.15 o 
  16   4   6       26.21        9.21     22.10 o 
  18   4   6       13.26       21.20     16.96 o 
 -19   5   6       35.26       20.27     14.56 o 
 -17   5   6      220.26      205.22     25.08 o 
 -15   5   6      316.65      320.46     22.44 o 
 -13   5   6     1280.04     1204.87     28.02 o 
 -11   5   6      199.18      224.35     12.57 o 
  -9   5   6     1753.07     1789.94     28.17 o 
  -7   5   6     2402.71     2326.94     28.72 o 
  -5   5   6      262.30      238.91     10.48 o 
  -3   5   6      842.87      838.81     14.76 o 
  -1   5   6     9236.27     9067.62    109.82 o 
   1   5   6        5.94        1.88      4.87 o 
   3   5   6     2943.54     3024.39     75.91 o 
   5   5   6     2748.37     2782.29     35.71 o 
   7   5   6     1722.87     1831.77     35.98 o 
   9   5   6       21.89        6.68     15.22 o 
  11   5   6     1035.39     1007.60     44.12 o 
  13   5   6      207.54      176.16     34.10 o 
  15   5   6        2.37       -3.21     32.13 o 
  17   5   6        0.23       67.02     65.79 o 
  19   5   6      602.16      690.29     47.35 o 
 -20   6   6      145.51       59.72     17.25 o 
 -18   6   6       66.70       55.12     13.31 o 
 -16   6   6      141.67      152.79     16.63 o 
 -14   6   6      165.17      147.95     13.90 o 
 -12   6   6        5.71       -2.80      7.90 o 
 -10   6   6       25.92       36.33      9.69 o 
  -8   6   6      579.42      584.37     16.79 o 
  -6   6   6     1320.06     1347.65     37.63 o 
  -4   6   6     3662.50     3878.24     47.74 o 
  -2   6   6      213.62      235.93     13.35 o 
   0   6   6     2613.88     2675.99     33.70 o 
   2   6   6      422.82      355.23     13.69 o 
   4   6   6        5.67        9.73      7.27 o 
   6   6   6      464.45      579.52     36.74 o 
   8   6   6     1376.57     1307.05     41.70 o 
  10   6   6      533.91      492.79     29.39 o 
  12   6   6     1429.63     1350.59     98.01 o 
  14   6   6      424.61      416.54     49.05 o 
  16   6   6      534.38      595.41     58.31 o 
  18   6   6      295.26      482.12     53.63 o 
 -19   7   6       61.47       50.97     17.02 o 
 -17   7   6      109.18       75.94     16.37 o 
 -15   7   6      135.93      140.81     19.79 o 
 -13   7   6        8.47       30.07     13.07 o 
 -11   7   6      564.06      529.07     16.54 o 
  -9   7   6      118.10      145.04     13.20 o 
  -7   7   6        6.86       14.17     11.96 o 
  -5   7   6     1457.29     1606.56     25.01 o 
  -3   7   6       85.65       87.31      9.35 o 
  -1   7   6      114.08      148.06     18.31 o 
   1   7   6      474.62      470.96     16.12 o 
   3   7   6      181.44      239.49     21.31 o 
   5   7   6     1308.33     1321.97     25.84 o 
   7   7   6     1989.52     1806.21     46.45 o 
   9   7   6       58.80       43.66     16.43 o 
  11   7   6      574.31      550.44     53.07 o 
  13   7   6      108.98      119.31     28.88 o 
  15   7   6      180.78      214.02     34.51 o 
  17   7   6       12.91      -13.22     28.21 o 
 -18   8   6        1.45        5.36     16.16 o 
 -16   8   6      182.57      182.70     25.73 o 
 -14   8   6      100.49      125.75     15.76 o 
 -12   8   6      757.45      772.65     25.70 o 
 -10   8   6       21.21       26.04     10.56 o 
  -8   8   6      594.77      569.62     30.63 o 
  -6   8   6      391.01      425.94     20.80 o 
  -4   8   6      755.20      785.73     21.21 o 
  -2   8   6      245.55      301.14     14.56 o 
   0   8   6       95.10      129.07     12.83 o 
   2   8   6        0.02        0.62      6.90 o 
   4   8   6      163.71      191.23     13.65 o 
   6   8   6      289.56      282.93     26.25 o 
   8   8   6       92.34       51.23     19.28 o 
  10   8   6      171.91      124.73     26.40 o 
  12   8   6      121.09      139.93     33.59 o 
  14   8   6       22.62       22.99     23.59 o 
  16   8   6       36.74       26.88     33.75 o 
 -17   9   6      219.33      253.07     24.85 o 
 -15   9   6       17.58       23.14     14.02 o 
 -13   9   6      421.44      420.13     19.92 o 
 -11   9   6      194.59      211.43     18.60 o 
  -9   9   6      203.44      247.60     18.26 o 
  -7   9   6      309.95      350.26     18.62 o 
  -5   9   6      455.88      506.30     25.40 o 
  -3   9   6       51.14       75.81     14.23 o 
  -1   9   6      151.93      212.58     16.71 o 
   1   9   6       93.70       68.48     20.71 o 
   3   9   6      250.50      244.73     12.92 o 
   5   9   6      200.79      185.13     16.31 o 
   7   9   6      163.31      184.06     53.13 o 
   9   9   6      143.34      218.03     33.99 o 
  11   9   6     1460.45     1143.81     60.81 o 
  13   9   6       32.67        5.94     24.09 o 
  15   9   6      136.10      227.48     38.11 o 
  17   9   6        0.89       19.85     30.94 o 
 -16  10   6      123.23       96.61     19.83 o 
 -14  10   6      130.59      121.83     18.87 o 
 -12  10   6      258.60      266.39     24.59 o 
 -10  10   6      406.54      410.00     28.27 o 
  -8  10   6      402.36      428.16     22.72 o 
  -6  10   6        1.47        2.22      9.78 o 
  -4  10   6      100.60      106.85     18.15 o 
  -2  10   6        6.55       23.68     11.91 o 
   0  10   6      934.55      938.24     35.87 o 
   2  10   6      257.70      287.68     52.64 o 
   4  10   6       57.12       38.41     22.06 o 
   6  10   6      700.02      760.83     26.20 o 
   8  10   6      692.34      600.07     36.87 o 
  10  10   6      788.06      728.79     99.89 o 
  12  10   6      261.47      419.58     41.82 o 
  14  10   6      320.92      403.01     48.07 o 
  16  10   6       64.87      100.24     36.45 o 
 -15  11   6      481.84      533.87     51.85 o 
 -13  11   6      508.83      547.73     28.95 o 
 -11  11   6      106.08       86.30     17.21 o 
  -9  11   6      651.69      687.30     32.63 o 
  -7  11   6      971.86      904.43     39.99 o 
  -5  11   6        3.05        5.70     14.57 o 
  -3  11   6       65.56       64.32     20.92 o 
  -1  11   6      529.11      556.97     27.09 o 
   1  11   6      909.12      891.64     33.36 o 
   3  11   6      175.68      169.07     29.44 o 
   5  11   6       26.54        3.14      9.40 o 
   7  11   6      149.94      147.20     17.30 o 
   9  11   6        0.08       28.98     24.02 o 
  11  11   6        1.49      -14.25     20.13 o 
  13  11   6        4.30       -4.45     29.65 o 
  15  11   6       27.97       57.70     34.49 o 
 -14  12   6       24.68       24.64     19.21 o 
 -12  12   6       25.02       26.07     19.90 o 
 -10  12   6      249.45      243.43     25.65 o 
  -8  12   6       27.23       21.07     17.54 o 
  -6  12   6      240.73      232.75     22.55 o 
  -4  12   6       26.50       35.71     15.10 o 
  -2  12   6      112.44      115.40     21.88 o 
   0  12   6      384.09      387.21     34.52 o 
   2  12   6     3779.60     3546.31    122.57 o 
   4  12   6       58.46       36.27     23.13 o 
   6  12   6      228.25      250.87     35.58 o 
   8  12   6       53.76       57.00     19.21 o 
  10  12   6       40.82       67.07     23.98 o 
  12  12   6        2.01      -10.55     27.34 o 
 -13  13   6        7.12       16.54     21.46 o 
 -11  13   6        5.87        2.17     14.84 o 
  -9  13   6        3.23       12.03     17.37 o 
  -7  13   6        2.44       25.03     27.81 o 
  -5  13   6       32.16       39.46     17.45 o 
  -3  13   6      198.97      178.07     22.16 o 
  -1  13   6       61.58       73.73     22.75 o 
   1  13   6      692.19      657.83     39.38 o 
   3  13   6      526.72      520.81     47.10 o 
   5  13   6       21.21       18.59     14.55 o 
   7  13   6      271.11      384.07     46.26 o 
   9  13   6       21.22       15.14     27.47 o 
  11  13   6        2.12       -5.74     30.61 o 
 -12  14   6        7.35        3.03     19.73 o 
 -10  14   6       27.69       29.67     24.40 o 
  -8  14   6       45.12       43.99     22.79 o 
  -6  14   6      196.93      173.11     27.65 o 
  -4  14   6      107.53      104.84     28.14 o 
  -2  14   6      225.83      244.46     30.92 o 
   0  14   6        7.11       27.34     22.73 o 
   2  14   6        4.31       10.40     19.54 o 
   4  14   6      199.86      212.35     35.02 o 
   6  14   6       11.26        0.84     14.01 o 
   8  14   6        5.44      -22.56     26.58 o 
  10  14   6        7.36       -5.12     24.39 o 
  -9  15   6       23.17       55.91     26.09 o 
  -7  15   6        7.20        0.90     25.02 o 
  -5  15   6       49.91       71.38     32.56 o 
  -3  15   6        4.87       24.34     26.66 o 
  -1  15   6      343.36      392.88     54.93 o 
   1  15   6        5.26      -15.59     27.34 o 
   3  15   6       63.31       68.34     36.03 o 
   5  15   6        2.67       -4.91     15.27 o 
   7  15   6        0.00       -9.21     26.45 o 
  -6  16   6       98.10       76.54     50.79 o 
  -4  16   6      122.31      166.99     33.94 o 
  -2  16   6       10.90       24.50     27.95 o 
   0  16   6       68.71      121.70     33.09 o 
   2  16   6        9.18       -5.60     27.29 o 
   4  16   6       19.92       23.37     31.02 o 
 -21   1   7      370.94      394.49     28.96 o 
 -19   1   7       13.20        4.08     13.14 o 
 -17   1   7       16.27       16.73     11.37 o 
 -15   1   7      181.57      168.28     13.71 o 
 -13   1   7       47.78       42.58      7.38 o 
 -11   1   7        0.06       11.51      5.84 o 
  -9   1   7     1128.44     1124.24     19.98 o 
  -7   1   7     1169.44     1036.55     27.59 o 
  -5   1   7        0.22       -1.98      4.17 o 
  -3   1   7    20555.00    20741.46    316.20 o 
  -1   1   7     2251.54     2251.07     21.66 o 
   1   1   7      597.15      543.07     10.82 o 
   3   1   7      495.69      504.95     12.99 o 
   5   1   7      530.42      559.30     22.48 o 
   7   1   7      357.55      354.39     27.66 o 
   9   1   7      663.14      692.94     61.23 o 
  11   1   7     2798.00     2611.80     61.61 o 
  13   1   7       27.30       40.31      8.79 o 
  15   1   7       23.16       20.62      9.14 o 
  17   1   7       81.78       66.03     24.52 o 
  19   1   7      919.47     1257.60     94.58 o 
 -20   2   7       46.82       35.66     18.23 o 
 -18   2   7       83.12       66.20     18.06 o 
 -16   2   7        0.01        4.84      9.36 o 
 -14   2   7      290.33      261.64     13.84 o 
 -12   2   7     2187.22     2090.75     49.28 o 
 -10   2   7     1134.98     1144.56     16.13 o 
  -8   2   7     1536.61     1539.68     23.50 o 
  -6   2   7      136.47      170.73      7.68 o 
  -4   2   7       99.03       87.48      7.58 o 
  -2   2   7     4760.92     5124.67     46.45 o 
   0   2   7     6309.72     6706.89     73.43 o 
   2   2   7     2834.04     2752.52     48.35 o 
   4   2   7      892.21      823.61     20.91 o 
   6   2   7     1851.39     1713.86     41.91 o 
   8   2   7     2273.10     2210.70     31.79 o 
  10   2   7      496.67      528.58     69.54 o 
  12   2   7       79.31       59.76     24.03 o 
  14   2   7       36.56       52.91     28.76 o 
  16   2   7      160.46       87.08     36.41 o 
  18   2   7      174.06      187.02     22.65 o 
 -21   3   7       34.90       46.71     24.13 o 
 -19   3   7      419.49      495.08     29.11 o 
 -17   3   7      441.75      439.57     23.01 o 
 -15   3   7      735.97      649.42     23.36 o 
 -13   3   7        2.60       -5.77      8.88 o 
 -11   3   7     2006.39     2071.19     30.98 o 
  -9   3   7      139.22      145.83      7.21 o 
  -7   3   7      158.03      149.50      7.70 o 
  -5   3   7       16.96        6.51      5.69 o 
  -3   3   7     2666.44     2621.51     23.06 o 
  -1   3   7     3236.75     3094.55     33.01 o 
   1   3   7      785.29      760.31     12.69 o 
   3   3   7        4.47        4.14      4.82 o 
   5   3   7      940.29     1057.61     44.02 o 
   7   3   7      288.61      335.01     18.82 o 
   9   3   7      137.18       52.27     20.85 o 
  11   3   7     1755.34     1827.35     64.05 o 
  13   3   7     2379.99     2309.41     80.92 o 
  15   3   7      677.79      637.81     41.78 o 
  17   3   7       84.17       61.37     33.26 o 
  19   3   7        0.15       15.42     17.55 o 
 -20   4   7        0.03       -3.92     22.29 o 
 -18   4   7      499.21      524.70     30.66 o 
 -16   4   7        1.07       12.31     12.28 o 
 -14   4   7      665.16      617.38     19.74 o 
 -12   4   7      620.94      746.42     16.15 o 
 -10   4   7     2396.23     2382.30     29.75 o 
  -8   4   7      903.36      858.09     18.25 o 
  -6   4   7     1643.53     1636.06     28.08 o 
  -4   4   7       50.85       83.78      9.81 o 
  -2   4   7      276.95      323.96     10.47 o 
   0   4   7     1869.32     1709.75     26.13 o 
   2   4   7      279.67      269.49      9.82 o 
   4   4   7    11169.97    11555.61    285.47 o 
   6   4   7     2938.35     2624.54     59.31 o 
   8   4   7     3538.10     3723.91    144.86 o 
  10   4   7      958.98     1132.69     51.65 o 
  12   4   7     3114.23     3039.23    127.43 o 
  14   4   7      175.27      135.19     30.72 o 
  16   4   7        1.74       20.36     28.32 o 
  18   4   7       64.32       26.33     17.79 o 
 -19   5   7       26.82       16.80     13.28 o 
 -17   5   7      286.47      328.59     22.69 o 
 -15   5   7      250.05      265.87     15.73 o 
 -13   5   7       10.39       12.83      7.70 o 
 -11   5   7      214.07      230.21     15.81 o 
  -9   5   7      982.44      930.00     16.74 o 
  -7   5   7       48.31       61.94      6.57 o 
  -5   5   7       24.65       31.47      6.65 o 
  -3   5   7      445.44      401.99     10.21 o 
  -1   5   7      349.17      369.15     18.92 o 
   1   5   7       15.80       21.32      8.56 o 
   3   5   7      404.50      394.88     12.38 o 
   5   5   7      291.62      318.23     16.20 o 
   7   5   7      443.43      512.09     33.55 o 
   9   5   7      195.68      232.03     37.11 o 
  11   5   7        4.37       18.44     20.25 o 
  13   5   7      322.71      312.74     35.36 o 
  15   5   7       14.75        0.57     27.55 o 
  17   5   7       76.70      106.03     33.20 o 
 -20   6   7        0.28        7.62     14.51 o 
 -18   6   7        0.50        3.76     13.36 o 
 -16   6   7      186.76      116.21     15.39 o 
 -14   6   7       32.60       46.41     10.99 o 
 -12   6   7      137.88      144.24     10.88 o 
 -10   6   7      414.50      426.10     19.03 o 
  -8   6   7       91.97       95.12      8.37 o 
  -6   6   7       30.52       34.53     10.15 o 
  -4   6   7      145.24      140.74      9.50 o 
  -2   6   7     4744.69     4832.52     58.26 o 
   0   6   7     2588.79     2544.69     38.68 o 
   2   6   7      108.58      155.81     14.78 o 
   4   6   7     1759.29     1654.77     32.16 o 
   6   6   7      218.98      202.52     21.26 o 
   8   6   7        6.18        3.08     15.81 o 
  10   6   7      226.93      214.72     58.39 o 
  12   6   7        0.84       31.71     23.44 o 
  14   6   7      244.03      257.55     43.05 o 
  16   6   7       46.91       57.65     38.70 o 
  18   6   7       11.95       37.54     31.50 o 
 -19   7   7      135.24      115.76     19.35 o 
 -17   7   7        0.30       -0.25     14.34 o 
 -15   7   7       70.90       95.17     13.63 o 
 -13   7   7     1501.70     1513.81     39.28 o 
 -11   7   7       85.72      115.80     14.21 o 
  -9   7   7      628.15      655.23     15.74 o 
  -7   7   7       18.20       10.39     10.03 o 
  -5   7   7       86.61       90.13      9.11 o 
  -3   7   7       12.17        6.31      7.27 o 
  -1   7   7     1568.05     1701.87     47.60 o 
   1   7   7      724.33      682.66     34.70 o 
   3   7   7     1026.57     1099.63     29.77 o 
   5   7   7     1235.77     1225.91     33.47 o 
   7   7   7      385.69      398.75     34.31 o 
   9   7   7       11.05       12.42     15.41 o 
  11   7   7      505.64      559.92     74.97 o 
  13   7   7        6.38       21.76     20.95 o 
  15   7   7       28.95       31.95     24.92 o 
  17   7   7      246.70      304.87     40.01 o 
 -18   8   7        8.31        8.08     13.35 o 
 -16   8   7      122.43      105.34     16.79 o 
 -14   8   7      120.35      109.56     19.83 o 
 -12   8   7       40.12       46.90     13.94 o 
 -10   8   7      294.97      326.09     19.19 o 
  -8   8   7      158.32      188.88     18.12 o 
  -6   8   7       74.23       88.25     13.90 o 
  -4   8   7      741.40      799.44     23.33 o 
  -2   8   7     1306.06     1299.43     25.09 o 
   0   8   7        0.16       -6.01      8.11 o 
   2   8   7     1524.40     1408.96     36.51 o 
   4   8   7      262.83      248.75     11.29 o 
   6   8   7      803.91      813.64     32.41 o 
   8   8   7       61.57       80.91     19.34 o 
  10   8   7       14.23       26.42     28.35 o 
  12   8   7       19.77       61.60     21.28 o 
  14   8   7      315.86      347.86     35.34 o 
  16   8   7       16.03       43.48     28.76 o 
 -17   9   7       25.13        9.45     16.68 o 
 -15   9   7       66.33       57.45     15.64 o 
 -13   9   7       11.41       15.25     14.85 o 
 -11   9   7      269.31      311.77     18.69 o 
  -9   9   7      971.61     1017.36     31.02 o 
  -7   9   7      155.03      166.60     13.48 o 
  -5   9   7      308.53      339.38     17.73 o 
  -3   9   7      950.14     1027.04     26.58 o 
  -1   9   7        7.42       11.45     11.55 o 
   1   9   7     2063.60     1982.00     37.70 o 
   3   9   7      205.97      192.13     16.57 o 
   5   9   7     1598.36     1650.05     50.99 o 
   7   9   7     2574.32     2366.72     47.72 o 
   9   9   7     1028.87      921.98     73.19 o 
  11   9   7      102.95      105.04     22.74 o 
  13   9   7      461.03      426.98     34.49 o 
  15   9   7      178.37      225.87     43.82 o 
 -16  10   7       61.23       53.10     28.26 o 
 -14  10   7      537.50      533.55     26.25 o 
 -12  10   7       89.05       91.90     15.26 o 
 -10  10   7      562.70      608.96     24.81 o 
  -8  10   7      173.07      152.32     18.37 o 
  -6  10   7       23.95       17.07     11.76 o 
  -4  10   7       27.13       32.71     14.09 o 
  -2  10   7      266.54      285.31     16.39 o 
   0  10   7        0.54        5.98     10.19 o 
   2  10   7      346.23      348.18     19.99 o 
   4  10   7       54.48       39.71     13.10 o 
   6  10   7     1862.41     1881.14     42.15 o 
   8  10   7       67.61       49.73     19.32 o 
  10  10   7       99.17       61.18     27.18 o 
  12  10   7       20.21        3.13     19.12 o 
  14  10   7       42.61       92.09     33.05 o 
 -15  11   7      457.44      448.07     41.74 o 
 -13  11   7        4.25        4.22     19.36 o 
 -11  11   7       58.00       70.54     16.74 o 
  -9  11   7      572.63      603.60     34.65 o 
  -7  11   7      230.32      210.35     19.19 o 
  -5  11   7        1.03        7.25     11.87 o 
  -3  11   7       69.00       79.54     15.17 o 
  -1  11   7      120.22      150.05     16.64 o 
   1  11   7      124.18      162.75     22.27 o 
   3  11   7       12.42        6.03     12.65 o 
   5  11   7      861.35      773.63     59.44 o 
   7  11   7       10.35       17.83     12.29 o 
   9  11   7      362.51      410.67     43.10 o 
  11  11   7        2.09       -4.17     19.51 o 
  13  11   7       48.09       39.69     33.79 o 
 -14  12   7       90.93       63.99     22.22 o 
 -12  12   7      160.62      182.60     26.07 o 
 -10  12   7      413.06      404.97     40.91 o 
  -8  12   7       94.05       92.67     21.00 o 
  -6  12   7       56.70       63.52     15.24 o 
  -4  12   7      154.27      177.97     17.90 o 
  -2  12   7      448.71      444.90     22.16 o 
   0  12   7       17.72        8.33     12.55 o 
   2  12   7      257.79      259.52     31.04 o 
   4  12   7       35.13       60.75     19.98 o 
   6  12   7       27.18       37.16     23.40 o 
   8  12   7       20.95       30.79     38.10 o 
  10  12   7        0.65        4.68     21.76 o 
  12  12   7        3.55       16.23     34.38 o 
 -13  13   7        7.05       11.49     19.11 o 
 -11  13   7       69.75       70.70     20.76 o 
  -9  13   7      345.28      378.96     32.41 o 
  -7  13   7       46.90       61.61     22.80 o 
  -5  13   7      148.83      149.30     20.86 o 
  -3  13   7       58.60       41.38     15.96 o 
  -1  13   7      496.39      479.59     71.16 o 
   1  13   7       18.84       41.49     14.30 o 
   3  13   7      103.83       74.74     26.18 o 
   5  13   7      225.08      231.32     48.30 o 
   7  13   7        3.12       14.61     30.40 o 
   9  13   7       55.96       50.08     24.92 o 
  11  13   7        4.36       25.30     32.53 o 
 -10  14   7       52.85       69.31     29.54 o 
  -8  14   7       13.26       36.21     24.37 o 
  -6  14   7       43.81       35.33     19.50 o 
  -4  14   7      201.90      162.25     27.43 o 
  -2  14   7      141.50       78.63     27.03 o 
   0  14   7       12.41       15.61     15.91 o 
   2  14   7       26.42       33.26     17.14 o 
   4  14   7       27.99       60.60     26.78 o 
   6  14   7        0.16       44.75     35.18 o 
   8  14   7      366.71      453.45     68.43 o 
  -9  15   7        0.00       40.96     65.83 o 
  -7  15   7       28.07       37.53     29.24 o 
  -5  15   7        2.35        4.86     17.85 o 
  -3  15   7       29.94       32.47     17.74 o 
  -1  15   7       17.20        5.44     16.80 o 
   1  15   7      218.76      189.70     25.70 o 
   3  15   7       20.16        6.17     15.88 o 
   5  15   7       68.58       64.72     32.91 o 
   7  15   7        6.97       -1.27     25.25 o 
  -4  16   7       74.65       61.26     21.35 o 
  -2  16   7      203.29      198.72     26.82 o 
   0  16   7      114.36      146.55     24.78 o 
   2  16   7        3.70       10.13     19.38 o 
 -20   0   8      340.57      484.26     41.04 o 
 -18   0   8      473.86      399.57     67.36 o 
 -16   0   8       30.75        6.02     18.67 o 
 -14   0   8      988.25      905.71     27.27 o 
 -12   0   8      271.24      286.30     17.19 o 
 -10   0   8      441.26      410.36     19.32 o 
  -8   0   8       55.86       67.22      8.53 o 
  -6   0   8    26479.55    26274.88    410.88 o 
  -4   0   8     1657.81     1614.41     18.31 o 
  -2   0   8     5815.50     6017.30     72.67 o 
   0   0   8     1219.58     1190.35     26.54 o 
   2   0   8      609.00      666.70     32.91 o 
   4   0   8       38.23       50.62      9.53 o 
   6   0   8      410.69      447.56     22.76 o 
   8   0   8      957.88      934.81     42.30 o 
  10   0   8     8286.83     8162.86    195.43 o 
  12   0   8     1282.45      930.42     57.21 o 
  14   0   8     1543.48     1437.98     77.65 o 
  16   0   8      645.15      583.71     32.06 o 
  18   0   8       48.56       49.39     44.08 o 
 -21   1   8      680.44      609.52     30.62 o 
 -19   1   8      184.08      138.48     34.78 o 
 -17   1   8      211.90      249.02     22.85 o 
 -15   1   8        4.91        1.23      9.20 o 
 -13   1   8      134.98      118.91      9.05 o 
 -11   1   8     2751.11     2777.80     31.32 o 
  -9   1   8       20.62       24.44      5.29 o 
  -7   1   8       32.31       43.34      6.76 o 
  -5   1   8    18920.90    18674.63    231.43 o 
  -3   1   8     4818.17     5136.44     46.66 o 
  -1   1   8      351.21      412.00     10.76 o 
   1   1   8     1350.36     1366.06     19.24 o 
   3   1   8      788.18      788.26     22.91 o 
   5   1   8     5750.56     5916.92    121.20 o 
   7   1   8     1576.98     1464.94     38.39 o 
   9   1   8      469.43      512.87     16.36 o 
  11   1   8      605.80      659.31     30.51 o 
  13   1   8      435.64      433.58     24.74 o 
  15   1   8      119.39      134.96     10.57 o 
  17   1   8        6.09       24.32     16.89 o 
  19   1   8       90.83      115.90     40.60 o 
 -20   2   8      474.05      484.26     31.82 o 
 -18   2   8       57.32       49.19     17.67 o 
 -16   2   8        1.65        5.32     10.95 o 
 -14   2   8       84.32       83.47     14.07 o 
 -12   2   8      999.71      976.95     20.77 o 
 -10   2   8      252.36      239.47     13.42 o 
  -8   2   8      673.04      631.94     13.88 o 
  -6   2   8    12534.50    12079.30    160.95 o 
  -4   2   8     1011.75     1053.23     19.53 o 
  -2   2   8      955.58      963.60     14.65 o 
   0   2   8      701.81      790.61     11.06 o 
   2   2   8     4417.81     4236.22     57.07 o 
   4   2   8     1895.01     2073.21     31.99 o 
   6   2   8      144.97      183.69     19.35 o 
   8   2   8      572.47      582.03     22.12 o 
  10   2   8      702.25      642.66     37.66 o 
  12   2   8       53.73       24.61     24.49 o 
  14   2   8      314.53      324.07     36.12 o 
  16   2   8       48.12       35.32     28.81 o 
  18   2   8       87.73      100.48     37.78 o 
 -19   3   8       27.82       14.10     14.87 o 
 -17   3   8        0.18       -1.82     11.50 o 
 -15   3   8        6.87       -3.04      8.82 o 
 -13   3   8     1158.55     1207.72     25.35 o 
 -11   3   8      137.01      122.33     10.36 o 
  -9   3   8       37.80       35.24      4.89 o 
  -7   3   8      171.90      171.30      9.49 o 
  -5   3   8      285.26      295.67     11.18 o 
  -3   3   8      566.93      571.61     14.44 o 
  -1   3   8     2335.55     2184.62     24.41 o 
   1   3   8     1678.03     1503.59     18.76 o 
   3   3   8     4387.37     4421.14     50.65 o 
   5   3   8     1159.35     1094.46     21.03 o 
   7   3   8      864.02      900.93     15.18 o 
   9   3   8      184.15      142.57     21.26 o 
  11   3   8        9.92       -0.68     25.17 o 
  13   3   8      445.97      443.21     43.65 o 
  15   3   8      272.84      312.00     34.32 o 
  17   3   8       19.61       29.85     27.55 o 
  19   3   8      304.89      366.22     69.75 o 
 -20   4   8      148.14      162.07     26.30 o 
 -18   4   8      106.95      101.11     16.18 o 
 -16   4   8        2.85       -0.59      8.96 o 
 -14   4   8      349.06      314.43     24.13 o 
 -12   4   8     1658.37     1594.16     34.18 o 
 -10   4   8       80.58       85.78     12.59 o 
  -8   4   8       14.30       16.76      3.79 o 
  -6   4   8     1451.14     1443.72     30.22 o 
  -4   4   8     3409.18     3320.86     32.17 o 
  -2   4   8     1094.71     1248.39     16.87 o 
   0   4   8     1130.03     1251.38     18.57 o 
   2   4   8      204.44      211.58     15.52 o 
   4   4   8       67.33       98.88     16.62 o 
   6   4   8       97.22      146.37     15.58 o 
   8   4   8      310.41      340.86     25.49 o 
  10   4   8     1807.97     1698.87     67.29 o 
  12   4   8     1865.67     1545.26     60.27 o 
  14   4   8        2.53      112.73    109.32 o 
  16   4   8      309.11      389.03     40.78 o 
  18   4   8       64.18       55.44     35.45 o 
 -19   5   8      380.53      366.64     23.20 o 
 -17   5   8        0.01        3.63     12.31 o 
 -15   5   8      115.20       76.56     12.51 o 
 -13   5   8     2781.15     2521.10     50.34 o 
 -11   5   8     1714.61     1701.41     30.64 o 
  -9   5   8      285.67      288.81     10.17 o 
  -7   5   8     3435.00     3427.38     43.18 o 
  -5   5   8       12.75       13.67      6.08 o 
  -3   5   8       61.71       85.46      7.30 o 
  -1   5   8     1545.16     1557.31     21.43 o 
   1   5   8      879.71      911.92     28.08 o 
   3   5   8      428.61      425.79     14.85 o 
   5   5   8      654.25      678.33     24.58 o 
   7   5   8     1053.35     1131.40     32.36 o 
   9   5   8      221.79      185.93     25.43 o 
  11   5   8      715.28      629.44     40.17 o 
  13   5   8      771.22      774.95     55.17 o 
  15   5   8      386.04      391.77     44.22 o 
  17   5   8      310.22      385.00     49.46 o 
 -18   6   8       60.89       50.22     18.08 o 
 -16   6   8        2.90       -2.13     10.66 o 
 -14   6   8      464.71      432.59     25.89 o 
 -12   6   8       62.46       57.11      9.94 o 
 -10   6   8      407.02      487.42     17.01 o 
  -8   6   8        0.76        5.00      5.71 o 
  -6   6   8      167.37      223.97     10.86 o 
  -4   6   8      196.23      235.56     14.49 o 
  -2   6   8      804.20      881.79     18.77 o 
   0   6   8        6.59       13.57      7.00 o 
   2   6   8     1170.34     1149.10     31.03 o 
   4   6   8     1939.73     1834.97     33.18 o 
   6   6   8      714.32      707.74     41.70 o 
   8   6   8      141.69      130.61     18.80 o 
  10   6   8     1219.75     1126.21     42.86 o 
  12   6   8      858.78      765.17     54.11 o 
  14   6   8       84.17       74.27     31.32 o 
  16   6   8      134.61       83.21     43.58 o 
 -19   7   8        0.16       12.26     22.28 o 
 -17   7   8      475.43      461.97     24.15 o 
 -15   7   8       17.92       13.79     11.98 o 
 -13   7   8     1836.14     1823.25     37.59 o 
 -11   7   8       16.42       14.37      9.58 o 
  -9   7   8      209.24      217.71     13.72 o 
  -7   7   8      638.48      612.01     20.34 o 
  -5   7   8      451.16      492.82     17.79 o 
  -3   7   8      302.71      357.58     28.44 o 
  -1   7   8        1.43        2.59      8.26 o 
   1   7   8       79.28       94.50     11.43 o 
   3   7   8      716.33      718.11     32.05 o 
   5   7   8      222.54      164.92     23.44 o 
   7   7   8      134.37       65.87     16.55 o 
   9   7   8     1816.24     1583.91     46.47 o 
  11   7   8      505.52      570.00     47.79 o 
  13   7   8      603.87      715.31     61.55 o 
  15   7   8       41.34       72.58     25.99 o 
  17   7   8       17.42       26.13     28.67 o 
 -18   8   8        1.02       14.02     24.64 o 
 -16   8   8      164.55      125.85     19.92 o 
 -14   8   8     3014.38     2878.18     54.19 o 
 -12   8   8     1336.94     1309.76     35.69 o 
 -10   8   8      229.64      261.77     14.92 o 
  -8   8   8      143.25      193.67     29.10 o 
  -6   8   8        0.00       17.76     10.20 o 
  -4   8   8        0.00       -7.10      7.94 o 
  -2   8   8      205.56      198.99     12.46 o 
   0   8   8      495.22      499.56     18.65 o 
   2   8   8      106.01       75.84     12.72 o 
   4   8   8        0.07        0.24     10.77 o 
   6   8   8     5169.26     4912.01    116.66 o 
   8   8   8        0.72        0.09     16.11 o 
  10   8   8      111.52       76.72     24.93 o 
  12   8   8        3.94        1.71     18.85 o 
  14   8   8       20.30       21.36     22.45 o 
  16   8   8        7.54       26.72     26.00 o 
 -17   9   8       86.80       62.34     33.94 o 
 -15   9   8      279.43      256.45     18.40 o 
 -13   9   8        8.29       13.05     14.25 o 
 -11   9   8      947.11     1005.67     26.50 o 
  -9   9   8      982.68      962.18     27.76 o 
  -7   9   8      306.84      363.30     21.44 o 
  -5   9   8      273.22      312.72     30.32 o 
  -3   9   8      119.20      125.70     14.19 o 
  -1   9   8      395.77      454.97     23.69 o 
   1   9   8      713.66      697.32     38.61 o 
   3   9   8        9.81       12.53      9.36 o 
   5   9   8     4723.32     4499.08     84.04 o 
   7   9   8      140.35      199.42     23.57 o 
   9   9   8      412.76      340.10     33.15 o 
  11   9   8       24.42       17.94     21.06 o 
  13   9   8        4.64       -9.61     22.59 o 
  15   9   8        0.08       19.19     37.11 o 
 -16  10   8      575.36      651.97    142.29 o 
 -14  10   8        0.26       -9.88     19.19 o 
 -12  10   8       76.51       55.61     17.52 o 
 -10  10   8      333.17      328.65     19.30 o 
  -8  10   8      274.80      302.21     21.45 o 
  -6  10   8       17.47        7.65     10.28 o 
  -4  10   8       91.00       94.87     13.01 o 
  -2  10   8        0.00        3.72     10.29 o 
   0  10   8        2.81       25.86     15.37 o 
   2  10   8     2092.80     2142.16     42.03 o 
   4  10   8      153.49      160.39     14.31 o 
   6  10   8      799.39      769.30     26.45 o 
   8  10   8      110.15      105.55     21.32 o 
  10  10   8       39.33       16.76     19.12 o 
  12  10   8        1.13       -2.01     22.38 o 
  14  10   8       90.79      172.92     51.16 o 
 -15  11   8       45.59       30.42     41.25 o 
 -13  11   8      370.94      364.44     37.43 o 
 -11  11   8        1.32       10.19     15.05 o 
  -9  11   8      269.61      300.68     25.39 o 
  -7  11   8      199.24      194.46     20.28 o 
  -5  11   8      136.95      180.73     19.57 o 
  -3  11   8      431.93      429.62     39.67 o 
  -1  11   8      720.25      775.74     27.08 o 
   1  11   8     1079.87     1151.02     55.91 o 
   3  11   8       12.13       10.97     10.54 o 
   5  11   8      123.32      135.62     20.06 o 
   7  11   8        0.53       10.91     10.42 o 
   9  11   8        0.54       -0.18     22.33 o 
  11  11   8      351.57      391.11     38.10 o 
  13  11   8      328.65      537.77     93.85 o 
 -14  12   8       72.08       66.53     22.10 o 
 -12  12   8       44.16       45.59     24.28 o 
 -10  12   8      100.39      108.95     20.88 o 
  -8  12   8      317.63      389.00     29.19 o 
  -6  12   8      116.59      137.17     16.96 o 
  -4  12   8        0.46       -6.10     15.00 o 
  -2  12   8       62.37       63.12     19.37 o 
   0  12   8      133.46      127.37     17.77 o 
   2  12   8      157.08      209.77     20.74 o 
   4  12   8       53.49       62.79     14.84 o 
   6  12   8       34.64        8.35     15.38 o 
   8  12   8       61.12       35.80     26.38 o 
  10  12   8        4.22        4.23     21.84 o 
  12  12   8      275.89      218.49     45.00 o 
 -11  13   8      170.55      162.08     27.19 o 
  -9  13   8      207.47      285.24     35.94 o 
  -7  13   8      435.09      425.34     40.22 o 
  -5  13   8      149.74      142.66     22.02 o 
  -3  13   8        0.16        8.74     17.09 o 
  -1  13   8      685.59      713.49     37.19 o 
   1  13   8      172.92      215.78     20.26 o 
   3  13   8       11.58       18.89     18.87 o 
   5  13   8       27.64       12.29     19.77 o 
   7  13   8       37.07       60.69     44.13 o 
   9  13   8       34.67       23.01     25.69 o 
 -10  14   8       12.83       11.20     23.99 o 
  -8  14   8       28.16       32.47     22.49 o 
  -6  14   8      158.37      162.41     26.81 o 
  -4  14   8      123.26      120.37     28.39 o 
  -2  14   8      160.49      152.49     27.33 o 
   0  14   8      677.26      635.28     48.75 o 
   2  14   8       76.91       73.65     18.78 o 
   4  14   8        1.83        2.92     18.42 o 
   6  14   8       30.42       13.93     33.43 o 
   8  14   8        3.97        7.60     32.31 o 
  -7  15   8        6.79       -2.25     22.60 o 
  -5  15   8       10.40       33.56     24.15 o 
  -3  15   8       27.92       19.71     20.45 o 
  -1  15   8        2.01       16.75     21.50 o 
   1  15   8      234.39      170.08     30.93 o 
   3  15   8       36.95       41.69     19.97 o 
   5  15   8       14.25       22.31     34.62 o 
 -19   1   9       14.95       17.25     16.81 o 
 -17   1   9       10.02       21.14     10.91 o 
 -15   1   9       39.50       35.96      9.08 o 
 -13   1   9      197.46      222.33     19.08 o 
 -11   1   9     1912.45     1871.90     26.31 o 
  -9   1   9     2038.80     2015.13     37.84 o 
  -7   1   9      227.40      218.76      9.70 o 
  -5   1   9    20672.05    20754.18    299.37 o 
  -3   1   9     4753.38     4601.36     39.94 o 
  -1   1   9      175.03      134.05      6.24 o 
   1   1   9        5.59        8.86      5.75 o 
   3   1   9       87.94      121.32     15.19 o 
   5   1   9        9.20       14.23      6.88 o 
   7   1   9        0.16        9.35      7.56 o 
   9   1   9     4190.78     4115.40     61.58 o 
  11   1   9     1248.99     1155.49     31.83 o 
  13   1   9       90.19      108.15      7.66 o 
  15   1   9       65.76       40.04     21.75 o 
  17   1   9      201.42      232.86     57.64 o 
 -20   2   9      237.79      286.70     47.61 o 
 -18   2   9      253.42      249.18     21.32 o 
 -16   2   9      120.52      110.72     17.40 o 
 -14   2   9        1.12        4.36      8.97 o 
 -12   2   9     1145.26     1148.50     21.37 o 
 -10   2   9     2993.33     2974.90     38.70 o 
  -8   2   9     1124.93     1136.85     25.30 o 
  -6   2   9     6538.21     6427.06     82.03 o 
  -4   2   9     1297.01     1217.90     30.32 o 
  -2   2   9      157.02      179.26     10.09 o 
   0   2   9     5608.10     5676.39     55.72 o 
   2   2   9     7240.17     7155.55     97.22 o 
   4   2   9     1838.76     2020.69     34.67 o 
   6   2   9      216.36      228.12     12.38 o 
   8   2   9     1549.66     1484.29     29.55 o 
  10   2   9     5197.27     5315.51     97.81 o 
  12   2   9     1419.08     1263.07     52.41 o 
  14   2   9       47.38       69.95     25.18 o 
  16   2   9        0.06        1.84     28.11 o 
  18   2   9      313.29      372.70     68.36 o 
 -19   3   9      343.70      330.79     27.20 o 
 -17   3   9       63.81       74.18     16.94 o 
 -15   3   9      187.99      168.64     18.00 o 
 -13   3   9       61.86       83.81      8.46 o 
 -11   3   9       63.55       77.24     10.10 o 
  -9   3   9       76.44       80.55     11.37 o 
  -7   3   9      376.58      357.75     16.32 o 
  -5   3   9     1809.49     1726.44     28.09 o 
  -3   3   9      137.20      144.87      9.36 o 
  -1   3   9       39.13       41.89      5.29 o 
   1   3   9     1044.19      992.83     19.18 o 
   3   3   9     1737.42     1830.54     39.42 o 
   5   3   9     2344.49     2230.79     35.15 o 
   7   3   9      161.54      152.61     17.39 o 
   9   3   9      892.61      859.06     38.10 o 
  11   3   9     3207.01     3257.66    146.57 o 
  13   3   9      996.02      974.36     61.57 o 
  15   3   9        0.19      -14.37     31.45 o 
  17   3   9       38.47       54.08     31.06 o 
 -20   4   9      401.82      379.54     41.81 o 
 -18   4   9        2.31       13.11     16.73 o 
 -16   4   9       35.57       49.22     12.70 o 
 -14   4   9      356.93      411.74     20.89 o 
 -12   4   9     2143.92     2128.98     40.87 o 
 -10   4   9       29.43       30.42     14.18 o 
  -8   4   9       18.10        9.67     12.77 o 
  -6   4   9        7.27       10.38     10.17 o 
  -4   4   9      934.09      923.09     18.74 o 
  -2   4   9       57.14       77.13      6.97 o 
   0   4   9      654.76      687.89     17.22 o 
   2   4   9     2604.90     2621.84     35.77 o 
   4   4   9      824.06      961.04     26.11 o 
   6   4   9       11.40        8.50     15.04 o 
   8   4   9     1042.43     1010.50     52.26 o 
  10   4   9      178.97      203.46     35.97 o 
  12   4   9       47.94       82.26     30.79 o 
  14   4   9      164.82      168.78     39.46 o 
  16   4   9        0.11      -19.94     26.45 o 
  18   4   9        2.35       18.79     30.07 o 
 -19   5   9       34.17       21.84     24.92 o 
 -17   5   9        2.62       -2.10     11.23 o 
 -15   5   9     1206.98     1191.83     38.60 o 
 -13   5   9       28.34       28.12      9.28 o 
 -11   5   9     1303.11     1323.58     21.75 o 
  -9   5   9       33.23       26.55      5.56 o 
  -7   5   9      713.40      674.21     24.76 o 
  -5   5   9       56.93       63.68     12.58 o 
  -3   5   9      412.18      411.50     10.56 o 
  -1   5   9     1269.92     1298.43     23.26 o 
   1   5   9     1783.48     1876.69     31.53 o 
   3   5   9      650.36      631.26     18.70 o 
   5   5   9     1012.26      963.76     67.57 o 
   7   5   9       89.35       89.25     18.79 o 
   9   5   9      132.60      143.65     24.43 o 
  11   5   9      323.81      197.94     43.42 o 
  13   5   9      236.28      291.79     37.22 o 
  15   5   9        7.82       -2.48     29.43 o 
  17   5   9       50.53       51.06     32.18 o 
 -18   6   9        0.97       10.38     17.50 o 
 -16   6   9      223.28      254.64     28.33 o 
 -14   6   9      463.74      422.38     20.72 o 
 -12   6   9      100.17      105.21     10.68 o 
 -10   6   9      443.65      476.95     13.03 o 
  -8   6   9        0.78        4.09      5.44 o 
  -6   6   9      294.26      351.27     22.91 o 
  -4   6   9      553.83      623.16     20.65 o 
  -2   6   9       52.26       63.79      8.62 o 
   0   6   9       63.99       56.23     12.86 o 
   2   6   9     2383.45     2353.54     40.29 o 
   4   6   9     1495.69     1401.69     66.09 o 
   6   6   9     2060.30     1961.87     62.66 o 
   8   6   9      274.90      289.63     25.89 o 
  10   6   9      121.02      146.51     25.65 o 
  12   6   9       69.62       36.14     19.73 o 
  14   6   9        5.65       17.83     33.16 o 
  16   6   9      223.25      302.57     48.27 o 
 -17   7   9       38.45       59.58     22.78 o 
 -15   7   9      324.71      318.38     19.66 o 
 -13   7   9        0.01       -5.41     10.88 o 
 -11   7   9        0.05        9.20      9.56 o 
  -9   7   9      243.26      275.89     22.65 o 
  -7   7   9     1102.19     1148.31     30.21 o 
  -5   7   9      632.21      628.24     28.09 o 
  -3   7   9        0.01       -4.34     10.06 o 
  -1   7   9      373.71      370.37     21.09 o 
   1   7   9     4103.67     4225.77     94.91 o 
   3   7   9     2011.28     2070.73     38.64 o 
   5   7   9     1243.66     1109.55     23.99 o 
   7   7   9      103.31      102.81     18.78 o 
   9   7   9      258.27      248.61     31.99 o 
  11   7   9      382.20      397.40     29.56 o 
  13   7   9        0.69        2.04     21.34 o 
  15   7   9       20.38       24.97     26.23 o 
 -18   8   9        0.23        8.95     28.90 o 
 -16   8   9       66.32       51.17     20.61 o 
 -14   8   9       52.86       42.41     13.58 o 
 -12   8   9       97.65      134.59     14.38 o 
 -10   8   9       54.19       51.81     11.80 o 
  -8   8   9       14.45       14.54      8.39 o 
  -6   8   9      485.59      514.74     20.80 o 
  -4   8   9      354.56      372.66     14.31 o 
  -2   8   9      495.36      509.48     25.27 o 
   0   8   9      639.79      667.89     21.04 o 
   2   8   9      124.07      107.66     14.42 o 
   4   8   9      424.14      417.37     27.98 o 
   6   8   9        4.74       -5.12      7.61 o 
   8   8   9      186.89      166.54     26.08 o 
  10   8   9        1.03       14.36     19.69 o 
  12   8   9      461.95      495.31     41.56 o 
  14   8   9      122.46      167.93     40.14 o 
 -17   9   9      233.87      204.60     42.70 o 
 -15   9   9       32.50       22.20     29.40 o 
 -13   9   9       61.80       57.48     14.21 o 
 -11   9   9       14.77       18.81     10.59 o 
  -9   9   9       60.26       74.79     14.31 o 
  -7   9   9        2.07        4.71     13.41 o 
  -5   9   9       12.78        6.40      9.92 o 
  -3   9   9      108.63      125.87     16.57 o 
  -1   9   9      186.12      198.16     14.66 o 
   1   9   9     1395.88     1395.46     36.07 o 
   3   9   9       61.43       36.94     13.78 o 
   5   9   9      655.61      640.31     35.89 o 
   7   9   9      348.47      398.51     31.94 o 
   9   9   9       14.97       20.74     22.25 o 
  11   9   9       30.64       40.36     30.37 o 
  13   9   9      170.42      176.55     34.84 o 
  15   9   9       88.31      128.01     41.50 o 
 -16  10   9      141.97      139.64     50.30 o 
 -14  10   9       79.35       63.00     24.86 o 
 -12  10   9      239.83      223.82     30.48 o 
 -10  10   9       50.26       68.80     14.45 o 
  -8  10   9      353.67      331.72     23.44 o 
  -6  10   9      748.24      762.22     29.63 o 
  -4  10   9        1.83       -1.43     10.73 o 
  -2  10   9      646.52      726.75     28.57 o 
   0  10   9     3290.00     3271.31     69.45 o 
   2  10   9     1457.12     1440.17     37.35 o 
   4  10   9       94.62      107.44     19.31 o 
   6  10   9      236.33      215.42     18.13 o 
   8  10   9        7.47       53.53     24.22 o 
  10  10   9      727.99      686.25     56.31 o 
  12  10   9     1102.21     1239.91     62.30 o 
  14  10   9       14.36       50.40     48.98 o 
 -15  11   9        0.18      -25.79     33.30 o 
 -13  11   9       11.17        9.05     24.93 o 
 -11  11   9      156.73      145.69     19.76 o 
  -9  11   9        9.14        5.66     12.69 o 
  -7  11   9       78.08       76.54     17.99 o 
  -5  11   9      174.76      152.59     19.11 o 
  -3  11   9      296.28      294.21     28.36 o 
  -1  11   9      200.64      181.60     16.48 o 
   1  11   9     1602.80     1691.92     47.35 o 
   3  11   9      491.81      494.99     39.80 o 
   5  11   9      136.84      210.38     20.39 o 
   7  11   9        0.03        2.81     16.65 o 
   9  11   9        0.68       38.93     28.51 o 
  11  11   9       94.59       98.42     34.44 o 
 -12  12   9       28.84        2.16     33.45 o 
 -10  12   9      136.46      164.57     30.09 o 
  -8  12   9       72.05       84.58     19.19 o 
  -6  12   9      108.25       97.48     16.71 o 
  -4  12   9      226.68      208.42     22.61 o 
  -2  12   9       14.65        2.89     15.34 o 
   0  12   9      219.24      192.65     19.50 o 
   2  12   9       15.33       28.03     18.60 o 
   4  12   9      192.28      261.10     28.71 o 
   6  12   9        9.05        9.02     20.44 o 
   8  12   9       94.60      120.27     31.83 o 
  10  12   9       22.44       71.00     29.14 o 
 -11  13   9       30.95       26.89     21.88 o 
  -9  13   9      116.73      103.89     28.34 o 
  -7  13   9        0.20        1.66     19.58 o 
  -5  13   9       25.80       18.06     19.01 o 
  -3  13   9       53.71       48.25     21.08 o 
  -1  13   9      733.37      775.56     41.15 o 
   1  13   9      113.87      127.04     22.04 o 
   3  13   9       33.48       24.34     22.33 o 
   5  13   9      118.55       92.51     36.68 o 
   7  13   9        9.64      -10.80     30.69 o 
   9  13   9        0.41      -14.57     23.28 o 
  -8  14   9        3.06       -3.21     24.47 o 
  -6  14   9        2.55       14.46     22.04 o 
  -4  14   9        0.05        6.79     18.72 o 
  -2  14   9       73.28       83.06     22.94 o 
   0  14   9        5.23       23.51     17.99 o 
   2  14   9      311.25      314.30     27.19 o 
   4  14   9        1.01        8.76     16.23 o 
   6  14   9      201.75      264.21     61.07 o 
  -5  15   9       21.40       48.10     21.05 o 
  -3  15   9        0.08      -19.54     19.54 o 
  -1  15   9      101.86      120.34     25.94 o 
   1  15   9       21.83       32.77     24.61 o 
   3  15   9        0.33        0.57     23.11 o 
 -20   0  10       25.73       18.29     62.17 o 
 -18   0  10        5.14       -3.75     14.49 o 
 -16   0  10       10.17        7.28     13.22 o 
 -14   0  10      281.29      271.09     27.74 o 
 -12   0  10     1890.90     1982.41     37.62 o 
 -10   0  10     2266.59     2172.95     38.71 o 
  -8   0  10     3383.53     3399.76     86.45 o 
  -6   0  10      145.92      139.96     20.11 o 
  -4   0  10       11.26        6.44      4.05 o 
  -2   0  10       99.49      142.95     10.61 o 
   0   0  10     1999.25     2006.36     44.40 o 
   2   0  10     4881.67     4943.65    212.12 o 
   4   0  10     2988.84     2700.93     60.44 o 
   6   0  10      600.66      545.29     19.56 o 
   8   0  10     3088.61     2854.69     58.71 o 
  10   0  10     2269.31     2124.62     95.90 o 
  12   0  10     1560.83     1376.57     62.31 o 
  14   0  10      396.95      426.93     84.85 o 
  16   0  10      167.51      356.30     49.91 o 
  18   0  10       17.90       29.06     44.19 o 
 -19   1  10      145.01      130.43     21.04 o 
 -17   1  10      108.99       98.10     14.53 o 
 -15   1  10       48.20       39.12      9.15 o 
 -13   1  10      120.41      109.56      9.11 o 
 -11   1  10     2103.20     2030.37     29.91 o 
  -9   1  10      424.28      400.90     12.13 o 
  -7   1  10      322.71      311.93     16.50 o 
  -5   1  10        0.17       -1.39      7.02 o 
  -3   1  10     1094.06     1138.33     20.40 o 
  -1   1  10     3609.13     3356.10     40.84 o 
   1   1  10     1323.59     1378.86     23.22 o 
   3   1  10       12.76        6.16      5.67 o 
   5   1  10      378.45      392.90     15.00 o 
   7   1  10      267.64      288.65     16.69 o 
   9   1  10      658.02      581.94     23.65 o 
  11   1  10      200.56      150.76     15.29 o 
  13   1  10      391.96      300.93     36.02 o 
  15   1  10     1431.53     1421.09     78.27 o 
  17   1  10     1815.07     2073.84    101.36 o 
 -20   2  10       49.91       55.52     23.01 o 
 -18   2  10        1.72        2.86     11.64 o 
 -16   2  10        4.91        2.95     10.37 o 
 -14   2  10      499.94      500.39     18.18 o 
 -12   2  10        2.56        2.25      6.99 o 
 -10   2  10      290.45      285.83     12.44 o 
  -8   2  10      700.62      687.65     20.56 o 
  -6   2  10       58.45       64.45      8.37 o 
  -4   2  10       53.81       50.14     11.82 o 
  -2   2  10      261.07      257.14     10.80 o 
   0   2  10     1231.75     1090.38     23.60 o 
   2   2  10       34.41       43.33      7.57 o 
   4   2  10      656.40      571.37     22.80 o 
   6   2  10       74.50       64.17     10.47 o 
   8   2  10        8.95        3.66      8.87 o 
  10   2  10      684.28      591.72     57.85 o 
  12   2  10      314.92      272.65     32.96 o 
  14   2  10       26.42       45.05     28.21 o 
  16   2  10      289.32      353.80     53.43 o 
 -19   3  10       22.94       12.84     21.80 o 
 -17   3  10       22.46       38.40     15.05 o 
 -15   3  10      213.13      239.89     20.11 o 
 -13   3  10       27.23       21.08      6.14 o 
 -11   3  10      399.99      414.88     17.81 o 
  -9   3  10       65.50       66.90     10.56 o 
  -7   3  10      337.40      303.48     15.48 o 
  -5   3  10     4168.65     4133.76     56.97 o 
  -3   3  10      377.74      386.05     15.35 o 
  -1   3  10       79.44       64.88      6.66 o 
   1   3  10      283.28      342.75     11.21 o 
   3   3  10     1679.47     1568.72     25.98 o 
   5   3  10      149.44      143.00     12.84 o 
   7   3  10      378.17      356.33     13.47 o 
   9   3  10     2088.74     2217.19     72.36 o 
  11   3  10      206.88      200.16     34.49 o 
  13   3  10      542.20      448.57     59.26 o 
  15   3  10      274.92      222.89     56.59 o 
  17   3  10       87.73       80.52     38.57 o 
 -18   4  10       39.93       16.73     17.46 o 
 -16   4  10       99.64      112.03     23.63 o 
 -14   4  10      101.71      117.76      9.91 o 
 -12   4  10      883.19      891.63     52.57 o 
 -10   4  10      819.81      738.77     25.00 o 
  -8   4  10        2.71        5.72      7.93 o 
  -6   4  10     2640.10     2644.57     37.26 o 
  -4   4  10      431.40      480.89     23.37 o 
  -2   4  10      301.21      299.47     10.68 o 
   0   4  10      356.47      379.19     22.56 o 
   2   4  10      897.25      938.45     18.61 o 
   4   4  10     1587.89     1642.51     38.43 o 
   6   4  10      457.60      503.53     25.15 o 
   8   4  10       85.67       99.69     21.69 o 
  10   4  10     5126.57     4818.63    127.22 o 
  12   4  10       81.34       73.68     31.59 o 
  14   4  10      211.87      154.00     40.99 o 
  16   4  10      519.30      461.96     46.11 o 
 -19   5  10        8.54       -7.28     22.68 o 
 -17   5  10        6.61       -4.96     14.38 o 
 -15   5  10        8.79        9.32     16.35 o 
 -13   5  10      741.65      653.85     22.47 o 
 -11   5  10     1084.85     1140.53     39.48 o 
  -9   5  10      575.92      599.77     29.45 o 
  -7   5  10     1096.46     1253.23     31.79 o 
  -5   5  10      144.05      180.24     18.37 o 
  -3   5  10      821.27      833.25     16.42 o 
  -1   5  10      412.09      424.76     19.43 o 
   1   5  10      588.21      616.21     18.64 o 
   3   5  10      302.47      297.17     13.83 o 
   5   5  10     1060.87      946.36     47.22 o 
   7   5  10      117.80      106.78     19.16 o 
   9   5  10       54.83       48.92     31.08 o 
  11   5  10       22.77        8.95     25.16 o 
  13   5  10       59.75       81.29     44.21 o 
  15   5  10      293.30      308.75     83.81 o 
 -18   6  10        5.27       19.06     17.65 o 
 -16   6  10       93.66       58.17     24.03 o 
 -14   6  10       27.26       36.50     10.07 o 
 -12   6  10       14.94       11.67      5.80 o 
 -10   6  10      242.04      278.38     28.63 o 
  -8   6  10      101.67      126.58     23.75 o 
  -6   6  10       83.61      101.26      8.18 o 
  -4   6  10       30.81       11.44      6.91 o 
  -2   6  10     1691.47     1816.01     45.29 o 
   0   6  10       17.88       12.42     11.90 o 
   2   6  10      280.48      311.14     15.65 o 
   4   6  10        6.52       12.41      9.92 o 
   6   6  10      270.94      304.99     21.66 o 
   8   6  10      196.64      223.03     28.02 o 
  10   6  10      375.68      364.34     34.39 o 
  12   6  10      147.75      158.72     32.52 o 
  14   6  10      165.50      254.02     36.43 o 
  16   6  10       19.40       37.05     41.95 o 
 -17   7  10       17.22       20.55     19.07 o 
 -15   7  10      357.97      383.64     32.11 o 
 -13   7  10      164.07      188.08     14.31 o 
 -11   7  10       17.36       15.98      7.51 o 
  -9   7  10      363.95      355.52     19.84 o 
  -7   7  10        5.75       -3.39      6.21 o 
  -5   7  10      425.97      427.95     20.01 o 
  -3   7  10      163.87      202.24     14.28 o 
  -1   7  10      223.33      237.72     16.36 o 
   1   7  10     1048.80     1060.43     33.72 o 
   3   7  10     4391.47     4421.79     98.39 o 
   5   7  10      472.14      461.04     31.85 o 
   7   7  10      382.73      334.13     24.88 o 
   9   7  10      222.97      241.30     40.71 o 
  11   7  10        3.18        4.75     23.36 o 
  13   7  10        1.18       -4.76     27.28 o 
  15   7  10        7.63       -6.34     31.50 o 
 -16   8  10       70.86       44.72     23.33 o 
 -14   8  10      138.58      156.18     28.61 o 
 -12   8  10      231.02      202.84     15.22 o 
 -10   8  10        4.82        3.84      8.51 o 
  -8   8  10       40.56       41.07     10.28 o 
  -6   8  10       50.53       44.83     13.42 o 
  -4   8  10      261.00      327.72     19.38 o 
  -2   8  10       37.14       23.12      9.85 o 
   0   8  10     1683.04     1672.46     34.73 o 
   2   8  10      410.52      430.29     18.04 o 
   4   8  10     3306.64     3241.36     76.43 o 
   6   8  10        0.66        6.77     16.84 o 
   8   8  10      679.13      678.78     43.93 o 
  10   8  10      147.62      118.41     30.05 o 
  12   8  10      191.67      231.97     50.83 o 
  14   8  10      129.03      122.12     41.81 o 
 -15   9  10      145.97      135.11     28.42 o 
 -13   9  10       58.16       55.08     24.77 o 
 -11   9  10      441.32      439.53     16.68 o 
  -9   9  10       96.30       79.72     11.25 o 
  -7   9  10       95.51       86.45     15.73 o 
  -5   9  10        3.36        7.96     10.66 o 
  -3   9  10      195.78      211.91     17.59 o 
  -1   9  10      368.93      405.82     36.42 o 
   1   9  10      150.18      157.02     18.19 o 
   3   9  10      436.79      438.27     26.18 o 
   5   9  10      709.93      705.90     30.72 o 
   7   9  10      114.13       98.74     23.79 o 
   9   9  10        4.04       31.06     25.54 o 
  11   9  10      207.56      211.73     96.91 o 
  13   9  10       79.99       67.40     33.21 o 
 -14  10  10       30.57       16.65     25.65 o 
 -12  10  10       82.80       71.42     27.27 o 
 -10  10  10       37.28       55.53     15.42 o 
  -8  10  10      129.41      118.36     18.20 o 
  -6  10  10        6.63       16.27     14.74 o 
  -4  10  10       31.83       43.30     14.36 o 
  -2  10  10      397.78      401.47     21.31 o 
   0  10  10     1501.37     1509.52     42.78 o 
   2  10  10       27.44       36.28     16.43 o 
   4  10  10      122.85      114.15     22.26 o 
   6  10  10      670.69      611.80     55.44 o 
   8  10  10        1.59       20.11     23.19 o 
  10  10  10        6.79       19.33     28.67 o 
  12  10  10       81.93       75.03     35.00 o 
 -13  11  10       85.22       41.95     28.06 o 
 -11  11  10      152.67      152.03     28.13 o 
  -9  11  10       62.02       40.24     13.61 o 
  -7  11  10        7.96        6.87     16.64 o 
  -5  11  10       22.51       23.01     12.64 o 
  -3  11  10       23.11       18.99     15.37 o 
  -1  11  10     1110.09     1063.44     29.40 o 
   1  11  10       34.23       41.13     18.95 o 
   3  11  10       18.76       18.55     15.53 o 
   5  11  10      347.54      381.42     36.52 o 
   7  11  10       48.55       49.30     23.42 o 
   9  11  10        3.35       17.40     22.92 o 
  11  11  10        1.14       14.86     25.87 o 
 -12  12  10       72.35      104.34     29.32 o 
 -10  12  10      353.20      306.54     47.39 o 
  -8  12  10      232.72      190.92     29.23 o 
  -6  12  10        0.03       12.66     15.76 o 
  -4  12  10       38.21       35.45     18.59 o 
  -2  12  10      402.50      409.14     31.64 o 
   0  12  10      356.48      335.96     22.20 o 
   2  12  10      213.45      172.55     25.58 o 
   4  12  10      218.56      210.13     19.16 o 
   6  12  10        0.03       53.95     24.98 o 
   8  12  10       72.19       65.93     29.74 o 
  10  12  10        6.32        4.04     32.51 o 
  -9  13  10       10.44        4.46     29.32 o 
  -7  13  10       97.60       82.32     19.62 o 
  -5  13  10      162.80      129.68     20.93 o 
  -3  13  10       67.59       79.08     20.54 o 
  -1  13  10      494.82      577.64     36.02 o 
   1  13  10      168.24      182.73     24.25 o 
   3  13  10       55.07       56.86     20.60 o 
   5  13  10       17.35       17.93     23.92 o 
   7  13  10        7.37       44.32     42.25 o 
  -8  14  10      104.84       74.16     27.87 o 
  -6  14  10       40.48       13.00     22.11 o 
  -4  14  10        1.17       15.45     17.19 o 
  -2  14  10      129.25      124.90     24.63 o 
   0  14  10       48.12       67.09     22.53 o 
   2  14  10        0.93       -4.69     20.48 o 
   4  14  10      248.00      264.94     70.72 o 
   6  14  10       47.28       15.36     73.87 o 
  -3  15  10       85.02       63.56     23.56 o 
  -1  15  10        0.13       45.45     29.18 o 
   1  15  10        4.95       76.53    104.23 o 
 -19   1  11       27.94       20.94     34.01 o 
 -17   1  11       20.90       33.97     16.05 o 
 -15   1  11       29.21       19.64      9.27 o 
 -13   1  11      812.51      843.49     40.54 o 
 -11   1  11     2010.11     1937.91     34.08 o 
  -9   1  11     4076.07     3892.87     65.48 o 
  -7   1  11     2565.21     2387.28     34.75 o 
  -5   1  11     3176.21     3155.75     55.55 o 
  -3   1  11       57.90       72.37      5.12 o 
  -1   1  11       51.30       44.69      7.06 o 
   1   1  11       18.20       -4.24      7.05 o 
   3   1  11      136.66      130.71     23.38 o 
   5   1  11     1381.04     1344.66     25.54 o 
   7   1  11     1612.54     1508.38     60.94 o 
   9   1  11     2871.22     2732.65     54.33 o 
  11   1  11        0.01       12.49     12.54 o 
  13   1  11       32.41       33.36     17.53 o 
  15   1  11       91.88       91.28     36.34 o 
  17   1  11      243.33      385.74     52.70 o 
 -18   2  11      102.42       75.63     22.48 o 
 -16   2  11       14.45       13.65     14.10 o 
 -14   2  11     1140.65     1062.10     31.46 o 
 -12   2  11      657.48      641.05     17.42 o 
 -10   2  11     4191.77     4333.64     86.81 o 
  -8   2  11     5950.66     5741.96     78.06 o 
  -6   2  11      482.62      463.27     17.57 o 
  -4   2  11      569.26      617.13     26.50 o 
  -2   2  11      961.31      984.00     21.43 o 
   0   2  11      284.01      285.71     23.23 o 
   2   2  11       28.22       19.27     10.21 o 
   4   2  11      429.27      393.77     25.92 o 
   6   2  11       31.53       26.51     11.93 o 
   8   2  11      611.07      642.06     42.30 o 
  10   2  11      421.07      429.95     40.26 o 
  12   2  11       27.94       36.87     29.07 o 
  14   2  11      306.51      348.17     37.26 o 
  16   2  11      838.20      917.68     90.16 o 
 -19   3  11      149.69      130.22     45.35 o 
 -17   3  11       35.46       31.46     20.97 o 
 -15   3  11      209.18      225.35     21.66 o 
 -13   3  11      141.76      184.45     38.99 o 
 -11   3  11      297.53      284.95     18.67 o 
  -9   3  11     1253.13     1223.35     31.93 o 
  -7   3  11       24.25       20.74     10.65 o 
  -5   3  11       75.16       81.46     12.38 o 
  -3   3  11      402.17      403.19     10.41 o 
  -1   3  11       84.10       80.71      8.46 o 
   1   3  11      122.87      145.57      9.96 o 
   3   3  11      348.90      352.37     16.08 o 
   5   3  11      187.48      252.27     34.31 o 
   7   3  11      463.57      450.33     27.77 o 
   9   3  11     2714.53     2691.46     56.86 o 
  11   3  11      890.00      898.18     60.69 o 
  13   3  11      517.46      548.96     41.06 o 
  15   3  11      178.97      230.49     51.05 o 
 -18   4  11        0.70        3.07     16.54 o 
 -16   4  11       61.20       45.63     17.59 o 
 -14   4  11       88.20       84.54     19.33 o 
 -12   4  11       13.39       22.92     12.41 o 
 -10   4  11       10.89       11.46     15.19 o 
  -8   4  11        2.62       16.32     12.19 o 
  -6   4  11     2024.55     2031.89     37.89 o 
  -4   4  11      475.20      510.39     21.01 o 
  -2   4  11      289.55      281.28     10.59 o 
   0   4  11      101.52      132.71     10.68 o 
   2   4  11     8467.10     8630.39    120.28 o 
   4   4  11     3794.66     3774.71     55.00 o 
   6   4  11     1285.56     1277.93     40.54 o 
   8   4  11        2.47       14.28     21.56 o 
  10   4  11      468.57      500.47     37.51 o 
  12   4  11        2.03       13.42     29.36 o 
  14   4  11       20.88       18.33     33.28 o 
  16   4  11        0.92      -19.14     30.87 o 
 -17   5  11        6.89        5.87     16.42 o 
 -15   5  11        8.52       13.45     19.71 o 
 -13   5  11        9.83       23.90     15.86 o 
 -11   5  11       30.93       33.78     17.04 o 
  -9   5  11      854.88      906.79     30.52 o 
  -7   5  11      467.61      499.68     20.49 o 
  -5   5  11     1298.28     1407.72     34.36 o 
  -3   5  11      109.93      126.75      8.94 o 
  -1   5  11       29.46       36.93      8.86 o 
   1   5  11        0.04        4.88      8.20 o 
   3   5  11       79.63       88.94     14.27 o 
   5   5  11      267.31      303.14     23.54 o 
   7   5  11       11.25        6.02     15.42 o 
   9   5  11        6.71        2.80     14.84 o 
  11   5  11        3.05       20.12     29.18 o 
  13   5  11       41.10       25.74     32.23 o 
  15   5  11        6.77       30.60     46.78 o 
 -18   6  11       35.98       27.08     19.13 o 
 -16   6  11      227.98      249.07     28.80 o 
 -14   6  11      185.02      180.35     26.65 o 
 -12   6  11      149.15      129.85     24.26 o 
 -10   6  11      383.56      432.52     25.48 o 
  -8   6  11      501.60      526.43     25.33 o 
  -6   6  11        5.06       -3.69     13.80 o 
  -4   6  11     1089.79     1108.16     21.59 o 
  -2   6  11       39.99       41.95     11.06 o 
   0   6  11       20.82       30.99     13.74 o 
   2   6  11     1190.52     1187.39     27.08 o 
   4   6  11       79.71       94.61     18.05 o 
   6   6  11       11.11       16.27     14.31 o 
   8   6  11        3.75        5.05     15.54 o 
  10   6  11      222.93      284.73     40.37 o 
  12   6  11        0.02       -9.85     23.36 o 
  14   6  11      362.12      435.05     56.40 o 
 -17   7  11        0.00       16.38     21.20 o 
 -15   7  11       34.79       37.47     21.33 o 
 -13   7  11        0.08       -0.08     17.10 o 
 -11   7  11      102.16      106.66     21.72 o 
  -9   7  11      242.56      312.00     22.01 o 
  -7   7  11        0.04       14.16     14.67 o 
  -5   7  11      101.03      135.82     11.16 o 
  -3   7  11       64.56       59.43     11.46 o 
  -1   7  11      749.80      738.44     26.39 o 
   1   7  11     1115.24     1053.73     34.89 o 
   3   7  11     3307.87     3208.90     56.91 o 
   5   7  11      422.69      450.50     46.86 o 
   7   7  11        6.29       15.76     16.34 o 
   9   7  11      208.20      212.90     37.59 o 
  11   7  11       99.65      151.74     25.50 o 
  13   7  11      280.04      416.53     41.05 o 
 -16   8  11       12.66       21.66     20.94 o 
 -14   8  11       77.09      101.87     27.01 o 
 -12   8  11       74.63       69.14     23.00 o 
 -10   8  11      124.86      103.03     21.56 o 
  -8   8  11      125.95      114.59      9.08 o 
  -6   8  11       28.29       43.05     11.68 o 
  -4   8  11      671.93      756.33     29.60 o 
  -2   8  11      112.17      176.91     22.78 o 
   0   8  11      103.90      117.96     18.22 o 
   2   8  11      250.50      298.76     26.07 o 
   4   8  11       44.80       34.93     15.17 o 
   6   8  11       54.23       72.54     24.43 o 
   8   8  11       26.14       44.55     25.14 o 
  10   8  11        7.04       -5.93     20.06 o 
  12   8  11       33.93       36.53     32.77 o 
  14   8  11      109.29       54.87     46.11 o 
 -15   9  11       37.64       48.27     28.17 o 
 -13   9  11      433.44      473.93     54.89 o 
 -11   9  11       43.44       52.88     21.87 o 
  -9   9  11      113.99      133.87     19.95 o 
  -7   9  11       22.76       24.64     12.92 o 
  -5   9  11       60.89       58.45     13.18 o 
  -3   9  11      223.55      240.62     18.70 o 
  -1   9  11      498.65      491.11     23.93 o 
   1   9  11      133.79      134.03     18.16 o 
   3   9  11      731.19      845.64     33.79 o 
   5   9  11       23.77       40.20     14.33 o 
   7   9  11       11.49        7.30     16.75 o 
   9   9  11      143.00      219.15     42.97 o 
  11   9  11       76.78       81.86     30.37 o 
  13   9  11       15.14       51.98     55.87 o 
 -14  10  11       33.62       63.37     29.45 o 
 -12  10  11       94.25       65.58     31.39 o 
 -10  10  11      128.22      121.96     47.61 o 
  -8  10  11      331.92      262.44     42.11 o 
  -6  10  11      118.84      148.87     21.98 o 
  -4  10  11       90.02       89.59     15.76 o 
  -2  10  11       20.65       29.24     14.24 o 
   0  10  11       55.00       32.54     14.22 o 
   2  10  11      303.60      339.05     34.84 o 
   4  10  11      350.45      355.51     30.04 o 
   6  10  11      259.71      353.97     30.58 o 
   8  10  11      153.68      115.07     27.11 o 
  10  10  11       62.74       60.83     32.14 o 
  12  10  11        4.05       10.51     26.71 o 
 -13  11  11       50.74       43.58     29.55 o 
 -11  11  11       63.93       48.96     32.47 o 
  -9  11  11      161.65      140.68     25.46 o 
  -7  11  11      180.63      168.34     27.71 o 
  -5  11  11        3.01       15.24     13.74 o 
  -3  11  11       58.42       61.85     22.07 o 
  -1  11  11       27.89       18.38     13.38 o 
   1  11  11        1.37       -3.96     13.64 o 
   3  11  11      282.94      256.84     20.70 o 
   5  11  11       86.19       76.00     31.97 o 
   7  11  11      115.98      167.78     26.68 o 
   9  11  11        6.36       37.79     25.82 o 
 -10  12  11      150.25      128.58     36.00 o 
  -8  12  11       42.16       22.52     20.83 o 
  -6  12  11      122.55      199.50     29.68 o 
  -4  12  11       20.95       21.69     15.34 o 
  -2  12  11        1.53        2.93     16.84 o 
   0  12  11       56.64       47.60     16.23 o 
   2  12  11        4.99       -0.75     13.52 o 
   4  12  11        0.77        4.58     15.71 o 
   6  12  11      130.85       94.12     58.07 o 
   8  12  11       78.30       94.97     31.95 o 
  -9  13  11        1.07        7.06     22.17 o 
  -7  13  11       19.49       26.56     23.35 o 
  -5  13  11        8.79       26.66     17.20 o 
  -3  13  11       39.58       22.55     16.29 o 
  -1  13  11      313.95      278.87     66.83 o 
   1  13  11       13.78       17.95     18.64 o 
   3  13  11       11.12       29.37     17.75 o 
   5  13  11       90.12       76.67     28.10 o 
   7  13  11        2.74       57.55     39.93 o 
  -6  14  11        2.95       -5.04     26.72 o 
  -4  14  11       66.61       62.32     23.81 o 
  -2  14  11       99.14      109.73     23.78 o 
   0  14  11        2.05        8.96     19.62 o 
   2  14  11        9.23        7.34     24.45 o 
 -18   0  12       17.38       29.26     40.96 o 
 -16   0  12      390.36      483.57     40.77 o 
 -14   0  12      317.60      254.34     50.73 o 
 -12   0  12       83.37      104.97     30.04 o 
 -10   0  12        1.53       -0.59     19.47 o 
  -8   0  12     4868.35     4825.52    128.57 o 
  -6   0  12     1148.97     1004.08     38.51 o 
  -4   0  12       34.82       32.54      6.15 o 
  -2   0  12      340.58      300.03     14.62 o 
   0   0  12       12.64       13.81      9.89 o 
   2   0  12        0.87        4.30     11.34 o 
   4   0  12     3508.55     3511.71     83.62 o 
   6   0  12     3913.29     3912.21    130.19 o 
   8   0  12     1765.83     1798.56     57.76 o 
  10   0  12        1.95       17.30     24.14 o 
  12   0  12      426.56      410.80     25.23 o 
  14   0  12        0.01       33.65     71.68 o 
  16   0  12       61.49      126.54     61.44 o 
 -19   1  12       53.24       49.95     38.54 o 
 -17   1  12        0.10       27.79     23.68 o 
 -15   1  12       78.89       80.54     15.13 o 
 -13   1  12      427.93      404.25     14.73 o 
 -11   1  12       74.90       59.27      6.32 o 
  -9   1  12      966.12      857.32     30.80 o 
  -7   1  12      226.78      237.08      9.21 o 
  -5   1  12       12.84       17.75      8.03 o 
  -3   1  12      611.56      557.25     12.96 o 
  -1   1  12     2547.45     2441.54     30.55 o 
   1   1  12      924.60      879.83     25.01 o 
   3   1  12     3099.63     2967.93     50.75 o 
   5   1  12     5916.27     5523.15    130.82 o 
   7   1  12       44.07       37.57     10.65 o 
   9   1  12       25.11       19.83     12.89 o 
  11   1  12       87.20       74.89     13.63 o 
  13   1  12        7.57       18.40     18.82 o 
  15   1  12        8.90       34.90     31.93 o 
 -18   2  12      155.94      148.94     34.47 o 
 -16   2  12        8.39       -5.90     13.62 o 
 -14   2  12       39.03       27.86     12.85 o 
 -12   2  12      380.74      382.26     21.00 o 
 -10   2  12      190.24      225.83     21.71 o 
  -8   2  12     4650.00     4499.13     74.64 o 
  -6   2  12        3.83        5.55      7.07 o 
  -4   2  12      130.84      189.20     15.41 o 
  -2   2  12        1.18        0.67      5.21 o 
   0   2  12      841.10      817.55     18.34 o 
   2   2  12      781.66      839.98     19.80 o 
   4   2  12        7.93        9.13     12.44 o 
   6   2  12       20.73       17.60     10.08 o 
   8   2  12      162.16      146.39     16.38 o 
  10   2  12     1013.16     1012.06     27.59 o 
  12   2  12       18.87      -16.61     24.18 o 
  14   2  12       28.07        2.27     26.10 o 
  16   2  12      304.11      371.00     99.00 o 
 -17   3  12       83.40       53.12     18.74 o 
 -15   3  12       97.98       60.14     18.51 o 
 -13   3  12       53.60       60.99     22.17 o 
 -11   3  12        1.94       -2.07     10.02 o 
  -9   3  12       66.17       76.41     12.03 o 
  -7   3  12      179.17      197.17     24.39 o 
  -5   3  12      172.18      215.97     14.97 o 
  -3   3  12       83.02       48.02     15.39 o 
  -1   3  12       20.08       25.14      6.52 o 
   1   3  12       20.13       22.11      7.95 o 
   3   3  12     1860.21     1833.00     29.92 o 
   5   3  12      430.16      427.05     17.78 o 
   7   3  12     1620.06     1588.39     31.26 o 
   9   3  12      497.70      476.17     33.15 o 
  11   3  12        1.01        3.02     30.23 o 
  13   3  12       97.56       97.71     32.41 o 
  15   3  12        0.01       27.79     28.27 o 
 -18   4  12        2.37       19.70     31.05 o 
 -16   4  12       58.15       33.23     21.26 o 
 -14   4  12      186.20      190.21     21.52 o 
 -12   4  12        5.49       -3.12     12.37 o 
 -10   4  12        9.43       -1.21     10.13 o 
  -8   4  12      858.15      801.16     48.18 o 
  -6   4  12      110.20       94.09     16.80 o 
  -4   4  12       15.06       24.02     13.54 o 
  -2   4  12       83.30       54.08     10.69 o 
   0   4  12       22.92       21.07      7.53 o 
   2   4  12      518.34      549.62     16.21 o 
   4   4  12     3904.82     3946.34     67.78 o 
   6   4  12      727.06      704.45     25.67 o 
   8   4  12      448.33      479.49     64.73 o 
  10   4  12      520.05      510.58     54.88 o 
  12   4  12       47.70       37.71     27.70 o 
  14   4  12      267.09      330.59     53.10 o 
 -17   5  12      203.88      246.79     29.24 o 
 -15   5  12      118.87       98.50     21.51 o 
 -13   5  12      322.19      354.06     23.91 o 
 -11   5  12      255.80      271.34     24.37 o 
  -9   5  12     1054.48     1068.56     44.29 o 
  -7   5  12     2800.75     2719.46     55.63 o 
  -5   5  12       59.73       52.04     15.00 o 
  -3   5  12      567.42      618.96     13.25 o 
  -1   5  12        0.00       -6.82      7.24 o 
   1   5  12      466.91      495.45     17.45 o 
   3   5  12      101.40      168.16     32.50 o 
   5   5  12     2501.82     2530.12     62.46 o 
   7   5  12      205.42      234.90     24.89 o 
   9   5  12      120.49      149.98     27.16 o 
  11   5  12      995.74      939.55     45.77 o 
  13   5  12      113.40      100.41     41.07 o 
  15   5  12       39.97       35.35     35.14 o 
 -16   6  12       59.75       83.09     27.61 o 
 -14   6  12       89.42       80.42     21.58 o 
 -12   6  12      564.13      597.60     32.97 o 
 -10   6  12        0.88        1.00     14.13 o 
  -8   6  12      234.62      289.35     28.34 o 
  -6   6  12      284.85      368.61     22.76 o 
  -4   6  12      367.28      319.45     15.31 o 
  -2   6  12        1.71        3.72      9.31 o 
   0   6  12      455.04      474.26     22.57 o 
   2   6  12       26.14       34.88      9.99 o 
   4   6  12       85.19       68.97     14.65 o 
   6   6  12        2.17        8.01     14.13 o 
   8   6  12        9.30       21.90     18.06 o 
  10   6  12       55.11       -1.73     20.86 o 
  12   6  12       11.80       -9.78     30.86 o 
  14   6  12       73.08       79.27     30.74 o 
 -15   7  12       80.28       57.81     21.55 o 
 -13   7  12       95.53      155.68     29.81 o 
 -11   7  12       67.07      100.69     23.59 o 
  -9   7  12       90.92       99.63     29.51 o 
  -7   7  12        0.73       -2.05     13.79 o 
  -5   7  12      788.25      753.53     18.78 o 
  -3   7  12       18.50       16.00      8.25 o 
  -1   7  12      337.81      343.69     37.06 o 
   1   7  12       73.03       84.87     16.16 o 
   3   7  12     1160.85     1201.36     29.18 o 
   5   7  12       12.80       16.15     17.75 o 
   7   7  12      181.32      204.84     24.23 o 
   9   7  12        7.57       10.34     21.83 o 
  11   7  12        2.76        2.56     24.07 o 
  13   7  12       15.47        4.90     23.80 o 
 -16   8  12      111.23      117.12     38.98 o 
 -14   8  12        0.36      -11.43     24.56 o 
 -12   8  12      302.15      345.84     34.28 o 
 -10   8  12       81.01      116.25     22.60 o 
  -8   8  12      353.28      321.38     41.91 o 
  -6   8  12      598.79      554.76     18.62 o 
  -4   8  12      862.45      844.81     24.15 o 
  -2   8  12      798.92      797.08     51.20 o 
   0   8  12       12.74       13.75     12.59 o 
   2   8  12      243.09      193.52     21.28 o 
   4   8  12       69.24       67.82     17.54 o 
   6   8  12       53.06       53.20     22.26 o 
   8   8  12       13.11       -3.44     20.49 o 
  10   8  12        1.74       17.14     21.98 o 
  12   8  12        1.70      -18.67     25.09 o 
 -15   9  12       45.79       79.08     31.05 o 
 -13   9  12      180.59      156.48     46.71 o 
 -11   9  12       36.86       33.08     24.66 o 
  -9   9  12       29.81       19.27     21.86 o 
  -7   9  12      386.33      266.74     59.46 o 
  -5   9  12       76.29       95.94     17.59 o 
  -3   9  12       89.32       86.24     17.34 o 
  -1   9  12      773.55      808.24     30.12 o 
   1   9  12       57.03       65.64     14.88 o 
   3   9  12     1996.76     2013.90     59.65 o 
   5   9  12        0.24        4.31     16.09 o 
   7   9  12       61.82       55.50     20.75 o 
   9   9  12       12.96       20.77     25.94 o 
  11   9  12        3.59       -9.83     25.48 o 
 -12  10  12       27.61       16.13     28.64 o 
 -10  10  12      145.28      135.48     25.13 o 
  -8  10  12        3.62        2.45     15.92 o 
  -6  10  12       17.58       29.96     16.60 o 
  -4  10  12      164.25      158.04     16.57 o 
  -2  10  12      202.54      265.03     24.12 o 
   0  10  12      280.91      258.77     20.92 o 
   2  10  12      128.35      111.79     17.40 o 
   4  10  12      974.42      937.38     32.68 o 
   6  10  12       13.68       44.44     24.68 o 
   8  10  12       42.99       73.29     32.78 o 
  10  10  12      132.68      153.69     38.42 o 
 -11  11  12       12.61       34.71     31.60 o 
  -9  11  12        2.10       13.52     20.18 o 
  -7  11  12        0.59       12.77     20.89 o 
  -5  11  12        4.02       11.77     12.32 o 
  -3  11  12       70.24       56.14     24.15 o 
  -1  11  12       46.20       60.21     17.13 o 
   1  11  12        2.18        6.32     14.23 o 
   3  11  12      494.17      490.57     31.40 o 
   5  11  12       27.48       41.70     23.27 o 
   7  11  12       14.07      100.31     27.23 o 
   9  11  12      165.38      181.71     41.97 o 
 -10  12  12      196.16      106.83     37.32 o 
  -8  12  12       16.48        0.01     19.67 o 
  -6  12  12       63.19       54.80     21.36 o 
  -4  12  12       98.11       99.30     17.06 o 
  -2  12  12        0.87       13.86     17.97 o 
   0  12  12       25.51       28.35     17.19 o 
   2  12  12       11.47       11.49     15.77 o 
   4  12  12       90.33      105.83     30.66 o 
   6  12  12       76.78      102.54     26.60 o 
  -7  13  12        0.00       13.97     37.56 o 
  -5  13  12        7.30       15.64     20.58 o 
  -3  13  12       24.49       22.25     18.43 o 
  -1  13  12       13.43       18.70     24.62 o 
   1  13  12        0.37       15.55     24.82 o 
   3  13  12       58.41       19.14     27.47 o 
   5  13  12        4.25       64.12     33.04 o 
  -2  14  12       40.95       36.57     38.77 o 
 -17   1  13       82.59      135.87     31.03 o 
 -15   1  13      193.17      219.37     25.84 o 
 -13   1  13       65.28       84.58     22.27 o 
 -11   1  13       43.46       67.25     16.53 o 
  -9   1  13       55.71       61.89     19.90 o 
  -7   1  13      179.00      203.63     25.09 o 
  -5   1  13      594.92      596.24     19.74 o 
  -3   1  13      158.12      193.08      7.40 o 
  -1   1  13      254.48      265.63     17.61 o 
   1   1  13      869.76      843.21     23.50 o 
   3   1  13      283.47      315.49     19.95 o 
   5   1  13      725.64      761.07     22.41 o 
   7   1  13     9040.31     8709.95    151.97 o 
   9   1  13      708.63      673.44     28.91 o 
  11   1  13        2.40       11.03     12.12 o 
  13   1  13      100.16      109.81     33.75 o 
  15   1  13        1.30        9.56     29.68 o 
 -18   2  13      142.54      181.92     57.05 o 
 -16   2  13        0.07       11.59     24.47 o 
 -14   2  13       48.21       32.26     13.55 o 
 -12   2  13      190.32      205.09     12.50 o 
 -10   2  13      177.24      149.62     16.90 o 
  -8   2  13     5775.09     5398.51     93.73 o 
  -6   2  13      644.58      647.92     16.15 o 
  -4   2  13        3.31       -0.23      9.33 o 
  -2   2  13        0.00        3.16      6.04 o 
   0   2  13       65.74       63.77     10.89 o 
   2   2  13      408.26      398.31     14.64 o 
   4   2  13     1127.54     1120.11     28.25 o 
   6   2  13     1422.88     1375.40     31.34 o 
   8   2  13      559.99      576.28     31.00 o 
  10   2  13      104.52       78.12     15.15 o 
  12   2  13      154.50      194.67     40.89 o 
  14   2  13       21.17        6.13     31.64 o 
 -17   3  13        8.47        8.67     29.43 o 
 -15   3  13      132.16      154.16     37.45 o 
 -13   3  13        0.87       -2.16      9.47 o 
 -11   3  13      137.21      127.12     14.93 o 
  -9   3  13      372.19      347.45     29.24 o 
  -7   3  13     1033.91     1024.06     41.70 o 
  -5   3  13      213.93      240.78     27.77 o 
  -3   3  13       62.04       55.36     11.16 o 
  -1   3  13        5.01        7.96      7.31 o 
   1   3  13       21.83       23.69      9.19 o 
   3   3  13      198.62      234.53     15.18 o 
   5   3  13        8.21        6.84      9.45 o 
   7   3  13     3811.87     3921.65     71.79 o 
   9   3  13      481.08      498.56     19.91 o 
  11   3  13      243.80      246.19     50.61 o 
  13   3  13       91.22      104.89     34.36 o 
 -16   4  13        5.40      -13.04     25.72 o 
 -14   4  13        0.01        7.78     13.28 o 
 -12   4  13       33.85       54.84     18.52 o 
 -10   4  13      318.17      338.05     22.23 o 
  -8   4  13        1.49       -1.21     11.91 o 
  -6   4  13      292.97      408.62     33.89 o 
  -4   4  13        2.28       -4.24     11.91 o 
  -2   4  13       10.46       13.21      7.81 o 
   0   4  13     2372.39     2259.10     40.89 o 
   2   4  13      272.70      304.37     17.87 o 
   4   4  13        7.57       18.63     11.63 o 
   6   4  13       20.25       23.65      8.50 o 
   8   4  13       47.61       29.27     18.27 o 
  10   4  13      394.54      394.50     44.27 o 
  12   4  13       44.57       68.33     44.48 o 
  14   4  13       45.55       13.62     29.05 o 
 -17   5  13      118.20      117.71     40.33 o 
 -15   5  13        4.08       -1.78     15.94 o 
 -13   5  13       31.55       19.42     16.59 o 
 -11   5  13      100.29      153.80     26.60 o 
  -9   5  13      278.47      283.35     29.03 o 
  -7   5  13      632.67      627.22     41.47 o 
  -5   5  13       16.70       30.72     13.94 o 
  -3   5  13      574.23      545.68     34.84 o 
  -1   5  13        1.02       12.73      8.74 o 
   1   5  13       35.96       23.09     10.26 o 
   3   5  13      762.84      789.93     27.06 o 
   5   5  13       71.80       87.53     17.63 o 
   7   5  13        1.31        0.53     13.11 o 
   9   5  13      128.99       88.68     39.19 o 
  11   5  13        0.00        4.74     27.99 o 
  13   5  13      210.33      170.41     33.75 o 
 -16   6  13       10.45       15.64     16.97 o 
 -14   6  13        3.56       -1.52     16.80 o 
 -12   6  13      210.78      289.74     30.56 o 
 -10   6  13       87.24       90.94     19.08 o 
  -8   6  13      889.70      933.40     41.93 o 
  -6   6  13      124.07      180.80     35.03 o 
  -4   6  13        3.24        2.82     16.06 o 
  -2   6  13      172.78      198.67     14.79 o 
   0   6  13       23.13       16.59     10.67 o 
   2   6  13      617.21      657.21     22.75 o 
   4   6  13      244.49      237.34     20.29 o 
   6   6  13      449.81      517.71     33.71 o 
   8   6  13      339.65      405.31     44.69 o 
  10   6  13        0.35       26.72     26.08 o 
  12   6  13       25.04       44.45     32.01 o 
 -15   7  13       40.18       48.28     27.55 o 
 -13   7  13       10.03       19.16     20.59 o 
 -11   7  13       98.51      122.35     28.43 o 
  -9   7  13      101.96       99.34     25.54 o 
  -7   7  13       32.10       22.10     18.17 o 
  -5   7  13      128.41      157.64     21.80 o 
  -3   7  13       32.28       35.75      9.95 o 
  -1   7  13       24.59       41.39     11.11 o 
   1   7  13        0.00       -8.93     12.05 o 
   3   7  13      583.00      584.06     29.09 o 
   5   7  13       88.03       66.97     24.25 o 
   7   7  13      258.51      287.71     39.80 o 
   9   7  13      208.39      196.08     33.50 o 
  11   7  13       23.96       22.69     49.23 o 
 -14   8  13      102.51       81.10     28.27 o 
 -12   8  13       15.17       20.21     18.89 o 
 -10   8  13       87.66      101.92     21.33 o 
  -8   8  13       22.23       42.67     18.26 o 
  -6   8  13      166.18      214.96     29.88 o 
  -4   8  13        6.60       15.98     10.51 o 
  -2   8  13       41.83       56.18     14.43 o 
   0   8  13       10.50       13.79     12.17 o 
   2   8  13      893.09      945.26     41.27 o 
   4   8  13      163.74      168.22     32.73 o 
   6   8  13      996.32      995.38     61.28 o 
   8   8  13       91.94      151.05     30.99 o 
  10   8  13      150.72      182.12     62.79 o 
 -13   9  13       20.48       69.93     42.51 o 
 -11   9  13       21.16        8.47     23.68 o 
  -9   9  13        2.00        4.30     17.18 o 
  -7   9  13       90.61       89.97     21.01 o 
  -5   9  13      246.21      278.92     31.21 o 
  -3   9  13       31.06       27.15      9.88 o 
  -1   9  13        4.49        7.29     11.18 o 
   1   9  13      101.93      105.82     18.80 o 
   3   9  13      524.99      561.97     36.49 o 
   5   9  13        3.66       12.81     18.15 o 
   7   9  13       34.19       41.33     24.45 o 
   9   9  13       34.32       64.47     41.00 o 
 -12  10  13       92.26      116.31     31.61 o 
 -10  10  13      430.84      512.68     35.70 o 
  -8  10  13      364.41      382.53     43.39 o 
  -6  10  13       20.00       31.11     21.74 o 
  -4  10  13      339.74      309.65     23.13 o 
  -2  10  13        5.04       19.46     12.89 o 
   0  10  13      351.38      353.60     26.32 o 
   2  10  13        4.04        0.10     12.60 o 
   4  10  13        2.15      -11.95     21.82 o 
   6  10  13        5.05       25.38     22.79 o 
   8  10  13       72.91       28.67     28.08 o 
 -11  11  13        1.13       -4.69     28.84 o 
  -9  11  13        6.75        6.96     20.67 o 
  -7  11  13        1.97        4.54     20.59 o 
  -5  11  13       75.02       84.80     22.87 o 
  -3  11  13        2.96       14.74     22.83 o 
  -1  11  13      844.17      824.20     37.37 o 
   1  11  13       61.39       73.72     19.28 o 
   3  11  13       39.44       47.38     20.52 o 
   5  11  13      104.69      125.48     28.52 o 
   7  11  13      281.41      375.45     47.68 o 
  -8  12  13       16.74       18.41     26.58 o 
  -6  12  13        3.15       -8.67     26.36 o 
  -4  12  13      635.52      686.23     48.24 o 
  -2  12  13        9.22       -1.79     14.91 o 
   0  12  13        8.87       -2.41     15.54 o 
   2  12  13      153.81      114.50     26.66 o 
   4  12  13       54.80       54.25     25.75 o 
  -5  13  13        0.95       34.99     48.50 o 
  -3  13  13       27.65       -2.39     24.20 o 
  -1  13  13        0.25        8.90     24.59 o 
   1  13  13        2.57      -15.00     21.45 o 
 -16   0  14      173.72      206.19     43.44 o 
 -14   0  14       59.18        8.08     27.54 o 
 -12   0  14        4.97        3.31     24.63 o 
 -10   0  14      315.72      314.10     40.38 o 
  -8   0  14      835.69      925.26     60.71 o 
  -6   0  14     2135.48     2093.36     89.97 o 
  -4   0  14      386.85      331.04     20.07 o 
  -2   0  14        7.92        6.31     10.29 o 
   0   0  14       47.27       47.14     11.91 o 
   2   0  14       12.48        8.08     15.61 o 
   4   0  14      288.52      282.99     22.66 o 
   6   0  14     1958.77     1819.67     89.60 o 
   8   0  14      145.66      124.87     36.57 o 
  10   0  14      233.85      288.69     31.97 o 
  12   0  14      322.97      587.34    114.83 o 
  14   0  14     1353.25     1887.83    134.58 o 
 -17   1  14      113.77      103.66     34.03 o 
 -15   1  14        3.42       24.79     20.79 o 
 -13   1  14        1.46       -4.00     19.97 o 
 -11   1  14      214.70      211.71     27.48 o 
  -9   1  14      330.97      404.69     42.71 o 
  -7   1  14        7.68       14.33     19.21 o 
  -5   1  14       33.62       20.09      7.85 o 
  -3   1  14      267.32      284.82      9.50 o 
  -1   1  14      663.29      641.60     24.51 o 
   1   1  14      692.72      684.33     21.61 o 
   3   1  14      225.73      245.97     23.03 o 
   5   1  14        2.40       14.95     12.53 o 
   7   1  14      413.10      443.83     29.42 o 
   9   1  14      257.48      271.58     23.44 o 
  11   1  14       28.61       66.98     36.82 o 
  13   1  14      164.40      220.21     53.37 o 
 -16   2  14      113.36      158.15     41.56 o 
 -14   2  14       19.91       48.75     23.79 o 
 -12   2  14        0.06        6.58     19.20 o 
 -10   2  14       11.79        8.99      6.79 o 
  -8   2  14      295.43      269.73     24.96 o 
  -6   2  14        0.26       -3.80      8.60 o 
  -4   2  14      483.05      455.40     30.93 o 
  -2   2  14      741.21      707.86     15.20 o 
   0   2  14       57.46       41.76     10.38 o 
   2   2  14        7.32        3.90      8.80 o 
   4   2  14      505.54      518.74     18.59 o 
   6   2  14       53.55       28.88     11.78 o 
   8   2  14      666.99      661.98     23.52 o 
  10   2  14       12.65       29.56     24.28 o 
  12   2  14        3.26       -0.19     17.63 o 
  14   2  14      159.23      249.37     52.27 o 
 -17   3  14       41.75       21.70     35.59 o 
 -15   3  14        9.85      -27.58     27.58 o 
 -13   3  14       38.51       31.87     25.72 o 
 -11   3  14      106.44       97.77     26.96 o 
  -9   3  14       15.64       19.63     10.41 o 
  -7   3  14      196.46      227.05     24.18 o 
  -5   3  14      136.73      120.98     17.29 o 
  -3   3  14      167.43      187.88     22.67 o 
  -1   3  14      159.40      180.28     12.55 o 
   1   3  14        2.68       -0.46      9.58 o 
   3   3  14        1.21       -5.49     10.99 o 
   5   3  14      442.52      451.88     30.99 o 
   7   3  14     4637.27     4653.86     91.40 o 
   9   3  14        2.66        0.25     10.85 o 
  11   3  14       32.56       14.76     17.92 o 
  13   3  14      171.23      169.12     28.38 o 
 -16   4  14       76.52       81.88     38.94 o 
 -14   4  14        0.00       -2.84     23.21 o 
 -12   4  14       16.81       13.29     11.79 o 
 -10   4  14      230.01      207.55     20.34 o 
  -8   4  14     1139.12     1146.89     37.64 o 
  -6   4  14      428.75      423.68     22.58 o 
  -4   4  14      547.24      506.54     21.29 o 
  -2   4  14        0.09        2.89      7.60 o 
   0   4  14       50.03       73.29     15.45 o 
   2   4  14        0.00       18.89      9.44 o 
   4   4  14        5.01       10.88     11.66 o 
   6   4  14        0.06        5.38      8.02 o 
   8   4  14     1449.74     1356.87     47.56 o 
  10   4  14        7.99       -9.72     19.69 o 
  12   4  14        1.32        2.81     22.87 o 
 -15   5  14       26.14       38.34     29.94 o 
 -13   5  14      187.51      149.90     24.13 o 
 -11   5  14       48.36       29.03     13.07 o 
  -9   5  14        2.15       -5.33     17.16 o 
  -7   5  14      899.43      878.89     39.24 o 
  -5   5  14     1065.23      992.63     55.53 o 
  -3   5  14       51.62       20.95     11.64 o 
  -1   5  14       18.41       14.78      7.93 o 
   1   5  14       91.52       61.68     12.50 o 
   3   5  14      536.01      558.07     24.32 o 
   5   5  14      861.07      918.52     36.99 o 
   7   5  14      190.92      230.17     28.40 o 
   9   5  14      990.22     1009.04     50.07 o 
  11   5  14       63.89       59.64     26.29 o 
 -14   6  14       23.01       54.38     20.13 o 
 -12   6  14        3.24       19.33     16.39 o 
 -10   6  14        0.00       11.41     14.77 o 
  -8   6  14        4.73       14.38     22.67 o 
  -6   6  14      217.55      279.02     28.05 o 
  -4   6  14        7.54        6.86     15.97 o 
  -2   6  14       13.46        8.93      8.83 o 
   0   6  14      289.93      269.28     21.81 o 
   2   6  14      348.71      394.04     25.02 o 
   4   6  14      185.59      275.80     43.50 o 
   6   6  14       50.07       30.99     20.46 o 
   8   6  14      600.67      597.78     38.10 o 
  10   6  14      877.25      952.05     92.59 o 
  12   6  14       76.81       60.71     33.80 o 
 -13   7  14       35.22       34.50     23.27 o 
 -11   7  14       29.38       46.95     22.10 o 
  -9   7  14      162.05      177.07     25.92 o 
  -7   7  14      295.54      359.01     31.98 o 
  -5   7  14        9.55       13.08     18.47 o 
  -3   7  14      397.78      399.00     24.54 o 
  -1   7  14      435.61      457.96     22.15 o 
   1   7  14      342.16      407.46     19.75 o 
   3   7  14       31.59       27.23     20.80 o 
   5   7  14        2.04        4.62     15.92 o 
   7   7  14      220.52      168.37     26.15 o 
   9   7  14        1.05       31.08     26.26 o 
  11   7  14        0.28        2.12     33.69 o 
 -14   8  14       16.39       30.72     40.23 o 
 -12   8  14       43.53       15.90     18.51 o 
 -10   8  14      230.37      267.03     29.25 o 
  -8   8  14      131.55       93.79     24.81 o 
  -6   8  14     1156.02     1099.62     44.71 o 
  -4   8  14      743.51      699.89     42.33 o 
  -2   8  14      407.86      459.15     42.19 o 
   0   8  14       65.11       46.80     12.94 o 
   2   8  14      582.55      630.13     27.23 o 
   4   8  14       57.33       50.79     22.49 o 
   6   8  14       64.17       79.34     29.77 o 
   8   8  14      232.63      300.96     30.29 o 
  10   8  14      826.61     1062.99     76.42 o 
 -11   9  14        2.92        2.56     18.71 o 
  -9   9  14        0.08        0.46     15.38 o 
  -7   9  14      107.19       88.60     20.19 o 
  -5   9  14     1109.58     1127.33    113.14 o 
  -3   9  14      145.22      113.34     19.11 o 
  -1   9  14       23.44       16.70     13.67 o 
   1   9  14        8.96       21.20     16.08 o 
   3   9  14      150.31      166.80     24.07 o 
   5   9  14       11.22       30.47     18.60 o 
   7   9  14       11.45       47.10     33.87 o 
   9   9  14        3.06      -10.44     33.10 o 
 -10  10  14       33.04       69.07     27.53 o 
  -8  10  14        4.97       -9.25     20.35 o 
  -6  10  14       25.25       34.64     27.23 o 
  -4  10  14      105.16      103.68     32.48 o 
  -2  10  14       24.60       16.26     16.41 o 
   0  10  14       39.53       13.42     17.41 o 
   2  10  14       72.12       87.10     16.03 o 
   4  10  14      258.00      278.49     35.37 o 
   6  10  14       42.05       35.32     27.21 o 
  -9  11  14       13.49        6.13     25.21 o 
  -7  11  14       99.75       93.68     32.41 o 
  -5  11  14       27.88       42.20     23.93 o 
  -3  11  14       50.81       29.66     32.23 o 
  -1  11  14      200.71      215.55     34.35 o 
   1  11  14      138.63      122.30     22.14 o 
   3  11  14      264.87      269.32     31.09 o 
   5  11  14        3.86       14.66     22.08 o 
  -6  12  14      173.06      118.43     42.43 o 
  -4  12  14      634.97      676.24     51.15 o 
  -2  12  14       29.39       89.33     91.79 o 
   0  12  14        0.94        1.49     16.37 o 
   2  12  14       30.18       29.79     27.63 o 
 -15   1  15       59.07       69.32     27.79 o 
 -13   1  15        0.08       13.01     26.14 o 
 -11   1  15        7.71       -9.79     23.31 o 
  -9   1  15      453.47      447.89     33.45 o 
  -7   1  15      232.23      305.09     63.63 o 
  -5   1  15      106.89       95.70      9.16 o 
  -3   1  15      716.14      636.77     13.80 o 
  -1   1  15      659.13      616.39     15.76 o 
   1   1  15        5.98       12.10     12.19 o 
   3   1  15       53.18       78.13     11.47 o 
   5   1  15        8.16       -4.67     12.04 o 
   7   1  15     1230.72     1196.56     53.61 o 
   9   1  15       64.66       75.85     28.72 o 
  11   1  15       23.97       25.12     21.61 o 
  13   1  15        0.22       -4.39     40.96 o 
 -16   2  15        4.13       -3.49     26.24 o 
 -14   2  15        4.03        6.83     19.94 o 
 -12   2  15        1.46        5.14     18.52 o 
 -10   2  15       88.10      123.56     43.78 o 
  -8   2  15      261.30      232.31     47.28 o 
  -6   2  15       38.09       28.15      9.32 o 
  -4   2  15        3.99        1.93     10.84 o 
  -2   2  15      987.32      807.99     17.83 o 
   0   2  15       54.75       53.98     14.18 o 
   2   2  15       28.88       30.80     12.65 o 
   4   2  15      260.80      239.59     19.15 o 
   6   2  15      116.38      119.16     18.42 o 
   8   2  15     1018.21      951.32     42.23 o 
  10   2  15        2.06       19.75     21.54 o 
  12   2  15      337.20      268.74     60.93 o 
 -15   3  15        7.28      -26.68     28.91 o 
 -13   3  15       19.29       -8.02     24.53 o 
 -11   3  15       50.68       31.12     22.44 o 
  -9   3  15        7.38       12.32      7.84 o 
  -7   3  15        5.96       -1.32      7.98 o 
  -5   3  15        0.63        3.68     12.11 o 
  -3   3  15      230.88      186.88     24.92 o 
  -1   3  15      197.28      186.59     14.85 o 
   1   3  15      194.53      160.94     15.42 o 
   3   3  15        0.74       14.60     10.44 o 
   5   3  15       14.59       15.93     10.90 o 
   7   3  15      606.09      611.41     31.99 o 
   9   3  15       55.50      102.64     20.19 o 
  11   3  15       22.86       56.11     25.47 o 
 -14   4  15      201.92      269.00     46.45 o 
 -12   4  15       24.61       26.70     26.89 o 
 -10   4  15        2.32        0.49     15.61 o 
  -8   4  15      502.83      469.33     27.98 o 
  -6   4  15      119.49       92.32     14.93 o 
  -4   4  15       57.00       41.22     16.50 o 
  -2   4  15        5.50        4.66      6.47 o 
   0   4  15      532.96      601.54     21.41 o 
   2   4  15        9.22       12.28     11.98 o 
   4   4  15      148.47      146.93     14.20 o 
   6   4  15      215.22      240.57     24.02 o 
   8   4  15        8.15       18.15     20.48 o 
  10   4  15      101.83      109.47     23.96 o 
  12   4  15        2.42      -11.70     19.31 o 
 -15   5  15      181.46      212.77     67.29 o 
 -13   5  15       60.72       86.67     33.10 o 
 -11   5  15       11.58       -0.11     17.73 o 
  -9   5  15       30.03       19.08     22.81 o 
  -7   5  15      215.81      249.15     35.80 o 
  -5   5  15       28.27       21.86     19.27 o 
  -3   5  15      133.20      109.15     23.13 o 
  -1   5  15       14.44       17.75      9.98 o 
   1   5  15       13.38        8.75      8.34 o 
   3   5  15       68.78       56.69     16.83 o 
   5   5  15       54.15       39.95     18.56 o 
   7   5  15       16.62       11.23     20.77 o 
   9   5  15      353.25      254.41     35.64 o 
  11   5  15       40.05       27.84     26.57 o 
 -14   6  15        2.00        9.92     37.67 o 
 -12   6  15        4.18       19.26     23.23 o 
 -10   6  15        0.12       -7.42     20.86 o 
  -8   6  15        9.52       16.82     20.55 o 
  -6   6  15       93.53       80.53     31.90 o 
  -4   6  15       23.29       15.69     17.32 o 
  -2   6  15       27.91       27.54     10.86 o 
   0   6  15      187.96      215.32     18.02 o 
   2   6  15        0.23       10.20     15.10 o 
   4   6  15       63.53       80.22     18.73 o 
   6   6  15      386.23      381.53     55.95 o 
   8   6  15      683.90      690.49     41.81 o 
  10   6  15      589.84      663.29     46.94 o 
 -13   7  15       68.25       95.62     50.61 o 
 -11   7  15        3.22       -5.39     21.65 o 
  -9   7  15       15.55       -9.35     24.73 o 
  -7   7  15        1.86        1.86     18.70 o 
  -5   7  15      185.63      240.24     45.78 o 
  -3   7  15      299.30      379.79     52.28 o 
  -1   7  15       28.74       25.34     13.71 o 
   1   7  15        0.71       -1.78     11.87 o 
   3   7  15       12.15       18.37     17.11 o 
   5   7  15       46.40       59.93     20.82 o 
   7   7  15       17.61        5.43     22.20 o 
   9   7  15      249.90      356.35     42.69 o 
 -12   8  15        0.01       15.35     20.34 o 
 -10   8  15       68.63       56.11     25.03 o 
  -8   8  15        2.33      -22.00     26.00 o 
  -6   8  15       37.32       41.50     32.91 o 
  -4   8  15       74.94      114.22     33.59 o 
  -2   8  15       26.92       20.00     21.82 o 
   0   8  15      408.54      432.78     22.59 o 
   2   8  15      130.65      123.25     22.23 o 
   4   8  15      116.00      122.07     29.08 o 
   6   8  15       11.19       36.75     29.98 o 
   8   8  15        5.33        3.65     30.25 o 
 -11   9  15        6.25       -7.46     22.55 o 
  -9   9  15        1.08        3.02     25.79 o 
  -7   9  15       38.81        7.32     25.56 o 
  -5   9  15        0.15       11.82     27.73 o 
  -3   9  15       99.92      121.69     25.34 o 
  -1   9  15       23.19        7.78     20.26 o 
   1   9  15      236.56      243.45     20.19 o 
   3   9  15        3.30      -22.98     22.98 o 
   5   9  15       77.36       81.16     23.58 o 
   7   9  15       61.34      130.45     35.20 o 
  -8  10  15      104.96      122.40     32.63 o 
  -6  10  15       42.41       14.54     25.83 o 
  -4  10  15       13.87       43.86     23.13 o 
  -2  10  15       50.18       49.96     29.03 o 
   0  10  15        0.16        7.59     19.06 o 
   2  10  15       75.08       54.30     16.21 o 
   4  10  15       77.31       92.13     26.47 o 
  -5  11  15       46.48       37.57     29.34 o 
  -3  11  15      221.40      223.73     39.28 o 
  -1  11  15       85.80       99.27     30.73 o 
   1  11  15      147.49      161.40     26.49 o 
   3  11  15       48.57       16.76     30.08 o 
 -14   0  16        3.88      -17.55     36.57 o 
 -12   0  16      521.06      589.53    101.67 o 
 -10   0  16       44.54      -35.11     35.11 o 
  -8   0  16      406.40      403.02     50.47 o 
  -6   0  16       68.30       63.63     52.66 o 
  -4   0  16        3.48        4.17      5.55 o 
  -2   0  16      451.14      464.73     24.54 o 
   0   0  16       24.81       16.59     12.71 o 
   2   0  16       31.14       10.22     15.58 o 
   4   0  16      288.29      306.60     26.13 o 
   6   0  16      118.89       87.71     20.97 o 
   8   0  16       37.91       16.65     19.82 o 
  10   0  16       71.38       49.01     71.68 o 
 -15   1  16        7.15        3.21     21.28 o 
 -13   1  16      164.15      186.96     33.92 o 
 -11   1  16      272.19      239.60     34.58 o 
  -9   1  16      248.64      313.14     48.64 o 
  -7   1  16       49.58       95.90     30.85 o 
  -5   1  16      121.11      109.27     15.84 o 
  -3   1  16      558.57      510.81     12.43 o 
  -1   1  16      664.54      597.65     17.39 o 
   1   1  16      224.38      175.45     18.57 o 
   3   1  16       92.08       88.61     20.47 o 
   5   1  16      151.81      136.55     17.97 o 
   7   1  16       93.89       50.98     18.78 o 
   9   1  16        0.07       31.67     29.21 o 
  11   1  16        5.71       96.41    101.67 o 
 -14   2  16      100.07      147.74     51.72 o 
 -12   2  16      147.45      206.25     32.42 o 
 -10   2  16      161.09      253.67     46.69 o 
  -8   2  16       17.64       56.52     26.72 o 
  -6   2  16      163.91      156.57      9.91 o 
  -4   2  16       13.00       16.02     12.93 o 
  -2   2  16        6.05        0.16      7.70 o 
   0   2  16        0.53        4.97      7.73 o 
   2   2  16        4.03       -6.45     12.56 o 
   4   2  16      348.51      372.01     32.74 o 
   6   2  16      273.57      280.82     23.70 o 
   8   2  16      353.62      371.00     31.78 o 
  10   2  16        2.13       13.77     26.83 o 
 -13   3  16        5.53      -29.94     29.94 o 
 -11   3  16       42.61       44.22     22.71 o 
  -9   3  16       23.93       54.62     32.20 o 
  -7   3  16       17.71       16.05     11.87 o 
  -5   3  16        5.26        5.43     11.29 o 
  -3   3  16       43.74       49.33     17.59 o 
  -1   3  16      362.68      369.97     14.83 o 
   1   3  16       34.16       38.75     10.62 o 
   3   3  16        3.42        4.29     11.61 o 
   5   3  16      140.24      142.95     18.38 o 
   7   3  16        0.31       -3.30     14.50 o 
   9   3  16       34.21       17.58     19.71 o 
  11   3  16       39.50       31.80     28.04 o 
 -14   4  16        0.01       30.77     30.98 o 
 -12   4  16       44.48       45.82     30.77 o 
 -10   4  16        0.34      -18.36     32.01 o 
  -8   4  16      155.78      139.53     18.35 o 
  -6   4  16        5.62        8.41     10.05 o 
  -4   4  16      162.19      147.69     24.80 o 
  -2   4  16        1.77        3.45      6.52 o 
   0   4  16      166.90      140.87     20.19 o 
   2   4  16      124.53       97.68     15.37 o 
   4   4  16       16.35       17.32     12.98 o 
   6   4  16        0.28       -5.06     10.64 o 
   8   4  16       53.70       29.53     18.29 o 
  10   4  16      183.56      237.80     26.83 o 
 -13   5  16      175.51      224.58     41.89 o 
 -11   5  16      135.16      175.07     62.90 o 
  -9   5  16      106.62       69.65     22.15 o 
  -7   5  16       27.54        4.27     12.94 o 
  -5   5  16      156.15      136.20     24.96 o 
  -3   5  16        9.59       -1.00     10.73 o 
  -1   5  16      257.96      271.22     30.81 o 
   1   5  16       28.55       39.33     16.08 o 
   3   5  16      215.13      234.82     29.26 o 
   5   5  16      182.48      168.30     25.94 o 
   7   5  16        6.35       29.56     22.32 o 
   9   5  16        3.05        6.62     20.12 o 
 -12   6  16       62.06       57.42     40.53 o 
 -10   6  16        1.62        0.25     23.76 o 
  -8   6  16       18.43       16.33     19.75 o 
  -6   6  16        3.61      -21.21     23.26 o 
  -4   6  16        7.94       10.29     15.53 o 
  -2   6  16       86.72       45.61     20.24 o 
   0   6  16      370.80      444.41     46.47 o 
   2   6  16       23.88       18.04     14.39 o 
   4   6  16       23.09       28.43     19.31 o 
   6   6  16       41.41       37.85     20.41 o 
   8   6  16      356.46      311.42     44.97 o 
 -11   7  16       31.74        9.50     22.29 o 
  -9   7  16        7.56       28.72     28.48 o 
  -7   7  16      177.96      132.89     62.12 o 
  -5   7  16       44.78       47.28     24.36 o 
  -3   7  16        9.21        0.21     16.80 o 
  -1   7  16        2.18       -8.81     24.58 o 
   1   7  16        0.00        9.70     12.78 o 
   3   7  16       13.81       27.88     19.82 o 
   5   7  16       16.30       17.06     16.07 o 
   7   7  16       81.70       75.48     27.24 o 
 -10   8  16       25.15       30.29     37.15 o 
  -8   8  16        5.37       14.25     28.13 o 
  -6   8  16       71.70       96.48     29.14 o 
  -4   8  16       29.36       97.22     27.65 o 
  -2   8  16       82.52       68.18     27.40 o 
   0   8  16      616.17      716.70     47.59 o 
   2   8  16        2.65        2.12     17.68 o 
   4   8  16        0.01        6.47     18.23 o 
   6   8  16       49.49       67.77     25.03 o 
  -9   9  16       52.40       19.75     58.51 o 
  -7   9  16        2.62      -12.71     30.84 o 
  -5   9  16        1.62       -0.73     37.93 o 
  -3   9  16      398.17      423.96     46.14 o 
  -1   9  16       24.02       24.30     24.01 o 
   1   9  16       36.00       54.38     28.74 o 
   3   9  16       23.05       26.44     25.93 o 
   5   9  16        0.01        7.11     26.51 o 
  -6  10  16        3.20       -1.17     28.84 o 
  -4  10  16        0.50       12.38     23.35 o 
  -2  10  16      127.83      111.30     39.52 o 
   0  10  16        7.24       18.00     25.10 o 
   2  10  16       82.52       80.79     41.97 o 
 -13   1  17      110.25      127.04     42.86 o 
 -11   1  17      720.52      797.92     63.91 o 
  -9   1  17       16.79       46.44     26.11 o 
  -7   1  17        0.07        7.06     25.84 o 
  -5   1  17      139.57      145.58     32.27 o 
  -3   1  17      350.74      303.48     18.59 o 
  -1   1  17       58.65       37.51     11.77 o 
   1   1  17        7.94        8.98      9.98 o 
   3   1  17       42.48       34.32     13.78 o 
   5   1  17      899.20      887.26     37.30 o 
   7   1  17       65.51       53.42     19.25 o 
   9   1  17        1.27       30.63     27.10 o 
 -12   2  17      211.42      371.85     40.90 o 
 -10   2  17       74.09      241.66     92.16 o 
  -8   2  17      150.70      130.24     29.78 o 
  -6   2  17       31.76       59.41     24.68 o 
  -4   2  17      232.87      228.00     19.77 o 
  -2   2  17      281.77      264.09     21.37 o 
   0   2  17        6.33        4.99     11.75 o 
   2   2  17      145.62       95.39     15.57 o 
   4   2  17      152.97      148.58     17.53 o 
   6   2  17      547.39      522.32     34.96 o 
   8   2  17       24.35       -1.09     19.90 o 
 -13   3  17       15.80       63.48     34.09 o 
 -11   3  17     1365.82     1485.73     83.39 o 
  -9   3  17      334.89      237.94     41.30 o 
  -7   3  17       27.76       19.80     19.90 o 
  -5   3  17       38.39       21.28     13.91 o 
  -3   3  17       37.03       18.49     19.54 o 
  -1   3  17      334.11      313.78     16.11 o 
   1   3  17       89.75       57.39     19.31 o 
   3   3  17      102.26      106.20     17.86 o 
   5   3  17      117.50      149.73     29.71 o 
   7   3  17        0.17        1.45     18.20 o 
   9   3  17        1.41        8.78     28.92 o 
 -12   4  17        3.40       21.46     30.77 o 
 -10   4  17       12.06       68.02     45.35 o 
  -8   4  17       15.08       47.25     31.40 o 
  -6   4  17        1.74       -4.85     12.94 o 
  -4   4  17        4.72       14.41     15.60 o 
  -2   4  17        0.20       14.22     18.21 o 
   0   4  17      168.76      108.51     17.68 o 
   2   4  17      840.86      957.51     36.50 o 
   4   4  17       93.43       59.14     15.95 o 
   6   4  17        6.49       45.24     18.89 o 
   8   4  17      351.43      216.13     85.60 o 
 -11   5  17       47.77       22.67     69.49 o 
  -9   5  17        3.23       -6.58     59.25 o 
  -7   5  17       13.05        9.40     17.00 o 
  -5   5  17      226.04      203.97     43.28 o 
  -3   5  17       77.11       47.75     18.41 o 
  -1   5  17      119.48      131.07     26.34 o 
   1   5  17      602.31      680.31     41.77 o 
   3   5  17      167.09      248.13     42.28 o 
   5   5  17      169.93      150.73     23.64 o 
   7   5  17        2.22       -4.97     21.65 o 
 -10   6  17       21.95      103.13     49.74 o 
  -8   6  17        2.51       12.31     33.82 o 
  -6   6  17       10.62        5.74     15.68 o 
  -4   6  17        0.60       25.36     25.88 o 
  -2   6  17      192.39      165.03     30.83 o 
   0   6  17      261.71      248.47     43.57 o 
   2   6  17        8.92        4.99     12.84 o 
   4   6  17        5.69       30.68     15.69 o 
   6   6  17       29.95       36.47     24.83 o 
  -9   7  17       11.50       59.98     43.89 o 
  -7   7  17       13.74       21.56     25.15 o 
  -5   7  17        5.28       14.02     20.05 o 
  -3   7  17        0.89       -9.24     25.88 o 
  -1   7  17       15.98       12.92     18.37 o 
   1   7  17      135.31      124.37     36.56 o 
   3   7  17       53.58       59.07     22.71 o 
   5   7  17       33.58       21.25     27.58 o 
  -8   8  17        1.76       -6.98     28.97 o 
  -6   8  17       11.45       17.63     25.92 o 
  -4   8  17       74.59       23.64     21.93 o 
  -2   8  17      146.43      159.92     29.81 o 
   0   8  17      422.36      501.47     46.32 o 
   2   8  17       80.12       73.08     31.80 o 
   4   8  17      470.99      543.45     37.46 o 
  -5   9  17       65.34       63.64     28.68 o 
  -3   9  17       43.54       26.93     25.40 o 
  -1   9  17       43.26       28.40     23.11 o 
   1   9  17      551.55      714.28     63.09 o 
 -12   0  18       14.03       45.35     70.22 o 
 -10   0  18      568.45      694.13     73.14 o 
  -8   0  18      131.23       22.67     57.78 o 
  -6   0  18       59.23      131.66     40.23 o 
  -2   0  18      360.82      321.10     46.81 o 
   0   0  18        5.90        2.71     20.67 o 
   2   0  18      123.95      122.06     20.71 o 
   4   0  18      842.61      912.55     41.58 o 
   6   0  18      522.22      486.17     37.07 o 
 -11   1  18       24.56       47.66     32.91 o 
  -9   1  18      351.43      402.07     50.82 o 
  -7   1  18        0.04       20.48     32.18 o 
  -5   1  18        8.55        5.79     24.89 o 
  -3   1  18        4.77        0.73     24.87 o 
  -1   1  18       25.56       12.35     14.06 o 
   1   1  18       71.06       63.21     15.67 o 
   3   1  18      489.80      488.19     25.73 o 
   5   1  18        0.26       14.89     13.39 o 
   7   1  18       44.14       64.65     21.18 o 
 -10   2  18       42.48       36.86     35.30 o 
  -8   2  18       63.42      118.84     38.03 o 
  -6   2  18       56.94       59.98     57.78 o 
  -4   2  18      282.85      241.47     32.07 o 
  -2   2  18        0.43        4.19     17.68 o 
   0   2  18       29.24       29.06     16.43 o 
   2   2  18       60.16       50.41     16.24 o 
   4   2  18        0.03      -15.12     18.29 o 
   6   2  18      403.05      452.16     25.70 o 
 -11   3  18      117.45      117.19     35.61 o 
  -9   3  18      136.63      188.72     30.16 o 
  -7   3  18        3.05       41.81     32.74 o 
  -5   3  18        2.73      -24.87     31.45 o 
  -3   3  18      156.49      145.78     31.78 o 
  -1   3  18        2.96       13.50     16.79 o 
   1   3  18      204.54      265.57     44.46 o 
   3   3  18        8.61        3.50     14.38 o 
   5   3  18      324.43      301.70     26.88 o 
   7   3  18       34.15       44.40     23.11 o 
 -10   4  18      350.96      219.43     98.01 o 
  -8   4  18       63.37       90.92     26.34 o 
  -6   4  18       97.83      111.18     39.50 o 
  -4   4  18       25.67       19.36     15.76 o 
  -2   4  18       22.76       31.96     17.98 o 
   0   4  18       69.30       36.67     18.28 o 
   2   4  18       27.61       27.04     16.21 o 
   4   4  18     1018.87     1033.79     37.06 o 
   6   4  18       63.60       32.59     30.74 o 
  -9   5  18       62.36      108.16     36.39 o 
  -7   5  18        2.75        3.87     30.12 o 
  -5   5  18      107.45      110.00     22.13 o 
  -3   5  18      244.10      209.29     57.04 o 
  -1   5  18      183.29      165.18     39.32 o 
   1   5  18       23.17       24.45     23.26 o 
   3   5  18      408.54      453.73     43.05 o 
   5   5  18       22.46       23.73     32.33 o 
  -8   6  18        2.46      -29.12     31.21 o 
  -6   6  18       57.94       26.67     48.21 o 
  -4   6  18        0.65       -7.71     19.69 o 
  -2   6  18        0.36       29.93     28.47 o 
   0   6  18      178.23       89.37     27.21 o 
   2   6  18       30.98       60.71     28.09 o 
   4   6  18      185.52      113.26     36.14 o 
  -5   7  18      138.86      110.00     25.39 o 
  -3   7  18      347.82      364.16     43.57 o 
  -1   7  18        0.56       24.80     27.43 o 
   1   7  18       39.15       82.32     27.08 o 
  -9   1  19       73.46       77.42     38.32 o 
  -7   1  19       15.79       32.91     36.57 o 
  -5   1  19        7.93       29.51     31.39 o 
  -3   1  19      405.35      459.34     53.39 o 
  -1   1  19       66.21       20.48     25.82 o 
   1   1  19      139.65      138.56     21.94 o 
   3   1  19        5.56       16.66     16.78 o 
   5   1  19     1066.30     1177.01     47.18 o 
  -8   2  19        4.75       -8.78     35.11 o 
  -6   2  19        7.83       16.09     53.39 o 
  -4   2  19      188.31      203.99     33.19 o 
  -2   2  19       59.20       47.41     24.95 o 
   0   2  19      179.58      139.44     32.52 o 
   2   2  19      122.83      120.87     21.31 o 
   4   2  19      123.99      256.53     66.65 o 
  -7   3  19       15.12      -29.26     58.51 o 
  -5   3  19        2.06        9.76     36.57 o 
  -3   3  19        0.13       -9.03     26.23 o 
  -1   3  19        7.25        3.97     14.24 o 
   1   3  19      109.11       67.27     18.77 o 
   3   3  19        0.64       -0.63     15.12 o 
  -6   4  19        7.63        6.58     31.45 o 
  -4   4  19        0.34        0.57     21.43 o 
  -2   4  19      169.64      180.72     41.88 o 
   0   4  19        3.35        1.00     17.03 o 
   2   4  19       56.23       38.68     18.61 o 
  -3   5  19       10.42       -7.31     40.23 o 
  -1   5  19      131.12      110.71     28.12 o 
   1   5  19       41.01       30.11     23.85 o 
  -4   0  20      286.33      275.02     53.39 o 
   0   0  20       11.03       32.18     57.78 o 
  -3   1  20        0.69      -27.80     32.06 o 
  -1   1  20       95.24      111.91     40.23 o 
  -2   2  20       26.12       35.84     26.66 o 
                                                 
